# Supplementary material for: Exploring the Impact of PARK2 Mutations on the Total and Mitochondrial Proteome of Human Skin Fibroblasts
Source: Front Cell Dev Biol. 2020 Jun 11;8:423. doi: 10.3389/fcell.2020.00423 (PMC7300190; doi:10.3389/fcell.2020.00423)
Supplement: Supplementary file 2 [file Table_2.XLSX]

## Sheet: Supplementary table 2
Supplementary table 2. List of 1457 proteins identified in the total fractions by shotgun proteomics showing a finite ratio
ID	Description	log 2 Ratio (P/C)	log 2 Variance (P/C)
Q8IU57	IFNLR1 Interferon lambda receptor 1 Iso 4	-5.4864	3.096
Q8NBT2	SPC24 Kinetochore protein Spc24 Iso 2	-4.5648	3.1248
O15519	CFLAR CASP8 and FADD-like apoptosis regulator Iso 8	-3.3696	1.3536
O75525	KHDRBS3 KH domain-containing_ RNA-binding_ signal transduction-associated protein 3 Iso 2	-1.8792	1.5264
Q13360	ZNF177 Zinc finger protein 177 Iso 2	-3.0528	3.4704
Q86UV5	USP48 Ubiquitin carboxyl-terminal hydrolase 48 Iso 1	-3.2544	3.3552
P30040	ERP29 Endoplasmic reticulum resident protein 29 Iso 2	-1.6416	1.3248
Q13905	RAPGEF1 Rap guanine nucleotide exchange factor 1 Iso 3	-2.808	0.9936
Q6TDU7	CASC1 Protein CASC1 Iso 2	-2.772	0.7776
P07942	LAMB1 Laminin subunit beta-1 Iso 1	-2.5632	1.008
Q15375	EPHA7 Ephrin type-A receptor 7 Iso 2	-2.1744	2.8224
Q9Y463	DYRK1B Dual specificity tyrosine-phosphorylation-regulated kinase 1B Iso 1	-2.3472	3.2112
O75145	PPFIA3 Liprin-alpha-3 Iso 1	-2.2824	0.504
Q7Z7A1	CNTRL Centriolin Iso 4	-2.2032	0.3456
P40145	ADCY8 Adenylate cyclase type 8 Iso 1	-2.1744	1.7712
Q8N163	CCAR2 Cell cycle and apoptosis regulator protein 2 Iso 1	-2.1168	0.3672
Q8N4G2	ARL14 ADP-ribosylation factor-like protein 14 Iso 1	-2.1024	2.4192
P38398	BRCA1 Breast cancer type 1 susceptibility protein Iso 7	-1.9368	3.6576
P54277	PMS1 PMS1 protein homolog 1 Iso 3	-1.9008	0.4968
Q9UJA3	MCM8 DNA helicase MCM8 Iso 2	-1.9296	0.7344
Q6PJF5	RHBDF2 Inactive rhomboid protein 2 Iso 2	-1.944	0.756
Q8NHM5	KDM2B Lysine-specific demethylase 2B Iso 4	-1.9008	1.7064
A0MZ66	SHTN1 Shootin-1 Iso 6	-1.9584	2.5632
O15523	DDX3Y ATP-dependent RNA helicase DDX3Y Iso 1	-1.9152	0.3528
Q9UKX3	MYH13 Myosin-13 Iso 1	-1.9008	0.4608
P26358	DNMT1 DNA (cytosine-5)-methyltransferase 1 Iso 1	-1.8864	0.3528
Q9NQT8	KIF13B Kinesin-like protein KIF13B Iso 1	-1.8864	0.3888
Q03113	GNA12 Guanine nucleotide-binding protein subunit alpha-12 Iso 3	-0.9432	2.3328
Q9Y3P9	RABGAP1 Rab GTPase-activating protein 1 Iso 1	-1.0224	4.1688
O15212	PFDN6 Prefoldin subunit 6 Iso 1	-1.8288	0.4752
Q96T37	RBM15 Putative RNA-binding protein 15 Iso 2	-1.1664	0.4824
Q9UDT6	CLIP2 CAP-Gly domain-containing linker protein 2 Iso 1	-1.7928	0.468
P09874	PARP1 Poly [ADP-ribose] polymerase 1 Iso 1	-1.7856	0.7344
Q8WXW3	PIBF1 Progesterone-induced-blocking factor 1 Iso 1	-0.3888	1.5552
Q8WYJ6	SEPT1 Septin-1 Iso 1	-1.5624	1.5408
P38606	ATP6V1A V-type proton ATPase catalytic subunit A Iso 2	-1.7136	1.2312
P13798	APEH Acylamino-acid-releasing enzyme Iso 1	-1.728	0.5472
Q13148	TARDBP TAR DNA-binding protein 43 Iso 1	-1.728	2.232
P30622	CLIP1 CAP-Gly domain-containing linker protein 1 Iso 3	-1.6848	0.3456
Q96HE7	ERO1A ERO1-like protein alpha Iso 1	-1.6992	1.728
Q12769	NUP160 Nuclear pore complex protein Nup160 Iso 1	-1.6704	2.5344
P06239	LCK Tyrosine-protein kinase Lck Iso 3	-1.4904	2.2464
Q13561	DCTN2 Dynactin subunit 2 Iso 1	-1.5696	0.8208
Q14195	DPYSL3 Dihydropyrimidinase-related protein 3 Iso 1	-1.0872	2.34
Q8WUD1	RAB2B Ras-related protein Rab-2B Iso 2	-0.8208	1.6704
P16234	PDGFRA Platelet-derived growth factor receptor alpha Iso 1	-1.5264	1.728
Q86UX7	FERMT3 Fermitin family homolog 3 Iso 2	-1.4544	0.612
Q16270	IGFBP7 Insulin-like growth factor-binding protein 7 Iso 2	-1.4184	2.484
Q68D86	CCDC102B Coiled-coil domain-containing protein 102B Iso 1	-1.3176	1.0872
Q3SY69	ALDH1L2 Mitochondrial 10-formyltetrahydrofolate dehydrogenase Iso 1	-1.2528	2.4624
P20810	CAST Calpastatin Iso 10	-1.332	1.404
Q05209	PTPN12 Tyrosine-protein phosphatase non-receptor type 12 Iso 1	-1.3968	0.4896
A4D1E9	GTPBP10 GTP-binding protein 10 Iso 3	-1.3752	2.7072
Q15746	MYLK Myosin light chain kinase_ smooth muscle 3B	-1.0944	1.2384
Q9NUL3	STAU2 Double-stranded RNA-binding protein Staufen homolog 2 Iso 2	-1.188	3.5208
Q8IX04	UEVLD Ubiquitin-conjugating enzyme E2 variant 3 Iso 2	-0.1728	3.816
Q96AC1	FERMT2 Fermitin family homolog 2 Iso 3	-1.3248	0.3024
P16157	ANK1 Ankyrin-1 Er12	-1.1592	2.1816
P56470	LGALS4 Galectin-4 Iso 1	-1.3104	0.8064
Q56UN5	MAP3K19 Mitogen-activated protein kinase kinase kinase 19 Iso 3	-1.1664	3.024
Q9P2D0	IBTK Inhibitor of Bruton tyrosine kinase Iso 1	-1.26	0.3744
A6NC57	ANKRD62 Ankyrin repeat domain-containing protein 62 Iso 2	-1.2096	0.6984
O00571	DDX3X ATP-dependent RNA helicase DDX3X Iso 2	-1.2312	0.4464
Q8N1T3	MYO1H Unconventional myosin-Ih Iso 1	-0.9	1.3392
O94925	GLS Glutaminase kidney isoform_ mitochondrial Iso 2	-0.7056	0.4608
P06493	CDK1 Cyclin-dependent kinase 1 Iso 1	-1.1808	3.8736
P42166	TMPO Lamina-associated polypeptide 2_ isoform alpha Alpha	-1.1376	1.3248
P28715	ERCC5 DNA repair protein complementing XP-G cells Iso 1	-1.1376	1.4256
Q96HC4	PDLIM5 PDZ and LIM domain protein 5 Iso 1	-0.5184	1.3536
P49748	ACADVL Very long-chain specific acyl-CoA dehydrogenase_ mitochondrial Iso 1	-1.1088	1.008
Q9NRX4	PHPT1 14 kDa phosphohistidine phosphatase Iso 2	-0.9648	2.7432
P40121	CAPG Macrophage-capping protein Iso 2	-1.0512	0.5112
P09936	UCHL1 Ubiquitin carboxyl-terminal hydrolase isozyme L1 Iso 1	-1.08	0.4752
Q96G01	BICD1 Protein bicaudal D homolog 1 Iso 4	0.2304	0.3528
Q9Y265	RUVBL1 RuvB-like 1 Iso 1	-1.0512	1.6848
Q13557	CAMK2D Calcium/calmodulin-dependent protein kinase type II subunit delta Delta 7	-0.828	0.9792
P13645	KRT10 Keratin_ type I cytoskeletal 10 Iso 1	-1.0368	1.7136
O14513	NCKAP5 Nck-associated protein 5 Iso 1	-1.0368	2.1312
P24752	ACAT1 Acetyl-CoA acetyltransferase_ mitochondrial Iso 2	-0.828	2.1672
P42167	TMPO Lamina-associated polypeptide 2_ isoforms beta/gamma Zeta	-0.6192	0.9936
O43812	DUX1 Double homeobox protein 1 Iso 1	-1.0224	2.016
Q75LS8	FKBP9P1 Putative FK506-binding protein 9-like protein Iso 1	-1.008	1.584
Q9UDY6	TRIM10 Tripartite motif-containing protein 10 Alpha	-1.008	0.4464
O00294	TULP1 Tubby-related protein 1 Iso 2	-1.0008	1.4328
O75146	HIP1R Huntingtin-interacting protein 1-related protein Iso 1	-0.9936	1.3104
Q14934	NFATC4 Nuclear factor of activated T-cells_ cytoplasmic 4 Iso 15	0.5832	2.3328
P29320	EPHA3 Ephrin type-A receptor 3 Iso 1	-0.8712	2.7648
P15559	NQO1 NAD(P)H dehydrogenase [quinone] 1 Iso 3	-0.9504	0.7344
Q96K21	ZFYVE19 Abscission/NoCut checkpoint regulator Iso 1	-0.936	2.9232
P35240	NF2 Merlin Iso 4	-0.828	2.3256
Q6YP21	KYAT3 Kynurenine--oxoglutarate transaminase 3 Iso 3	-0.7704	3.2832
Q76NI1	KNDC1 Protein very KIND Iso 5	-0.5616	2.5344
A7E2Y1	MYH7B Myosin-7B Iso 1	-0.9072	1.7136
P22061	PCMT1 Protein-L-isoaspartate(D-aspartate) O-methyltransferase Iso 1	-0.8424	1.4688
Q969H8	MYDGF Myeloid-derived growth factor Iso 1	-0.9072	0.7344
P15586	GNS N-acetylglucosamine-6-sulfatase Iso 1	-0.8856	1.3536
Q00526	CDK3 Cyclin-dependent kinase 3 Iso 1	-0.8928	0.8496
Q8TC05	MDM1 Nuclear protein MDM1 Iso 1	-0.5832	3.852
Q96PT4	DUX3 Putative double homeobox protein 3 Iso 2	-0.8784	1.9152
Q9UKG9	CROT Peroxisomal carnitine O-octanoyltransferase Iso 2	-0.7776	3.672
P11413	G6PD Glucose-6-phosphate 1-dehydrogenase Iso 3	-0.7776	0.4032
Q86V48	LUZP1 Leucine zipper protein 1 Iso 1	-0.8064	1.1088
Q6PJG6	BRAT1 BRCA1-associated ATM activator 1 Iso 1	-0.864	3.3552
O60493	SNX3 Sorting nexin-3 Iso 3	-0.3744	0.7632
P22307	SCP2 Non-specific lipid-transfer protein Iso 7	-0.828	1.1088
Q9UQM7	CAMK2A Calcium/calmodulin-dependent protein kinase type II subunit alpha B	-0.7128	2.088
Q8NBJ7	SUMF2 Sulfatase-modifying factor 2 Iso 1	-0.54	2.412
Q9NUG4	CCM2L Cerebral cavernous malformations 2 protein-like Iso 1	-0.7272	2.9592
P07384	CAPN1 Calpain-1 catalytic subunit Iso 1	-0.8208	1.4112
P69905	HBA1;HBA2 Hemoglobin subunit alpha Iso 1	-0.8064	0.9504
Q16222	UAP1 UDP-N-acetylhexosamine pyrophosphorylase Iso 3	-0.792	1.0656
Q96PT3	DUX5 Double homeobox protein 5 Iso 2	-0.792	2.088
P49840	GSK3A Glycogen synthase kinase-3 alpha Iso 1	-0.792	1.0368
P61916	NPC2 Epididymal secretory protein E1 Iso 2	-0.6336	1.8072
Q502W6	VWA3B von Willebrand factor A domain-containing protein 3B Iso 8	-0.7416	0.4104
P19623	SRM Spermidine synthase Iso 1	-0.7632	1.44
Q6EKJ0	GTF2IRD2B General transcription factor II-I repeat domain-containing protein 2B Iso 1	-0.7488	2.8224
Q86V35	CABP7 Calcium-binding protein 7 Iso 1	-0.72	1.0224
P61970	NUTF2 Nuclear transport factor 2 Iso 1	-0.72	1.1232
P28300	LOX Protein-lysine 6-oxidase Iso 1	-0.7056	0.7632
P67812	SEC11A Signal peptidase complex catalytic subunit SEC11A Iso 2	-0.6192	1.08
Q13555	CAMK2G Calcium/calmodulin-dependent protein kinase type II subunit gamma Iso 9	-0.6336	2.1168
P62195	PSMC5 26S proteasome regulatory subunit 8 Iso 2	-0.7056	0.6408
Q9BTW9	TBCD Tubulin-specific chaperone D Iso 5	-0.4104	1.8864
P55735	SEC13 Protein SEC13 homolog Iso 3	-0.684	0.5832
Q8TB92	HMGCLL1 3-hydroxymethyl-3-methylglutaryl-CoA lyase_ cytoplasmic Iso 4	-0.5616	2.1888
Q9UJ70	NAGK N-acetyl-D-glucosamine kinase Iso 2	-0.5544	1.7424
Q9Y570	PPME1 Protein phosphatase methylesterase 1 Iso 4	-0.6192	3.5712
O43903	GAS2 Growth arrest-specific protein 2 Iso 1	-0.6624	3.1248
P20340	RAB6A Ras-related protein Rab-6A Iso 3	0.0288	0.2736
P10644	PRKAR1A cAMP-dependent protein kinase type I-alpha regulatory subunit Iso 2	-0.4968	0.9288
Q86UP8	GTF2IRD2 General transcription factor II-I repeat domain-containing protein 2A Iso 1	-0.0576	3.4632
Q9Y250	LZTS1 Leucine zipper putative tumor suppressor 1 Iso 7	0.5616	2.3184
P54920	NAPA Alpha-soluble NSF attachment protein Iso 1	-0.6192	3.2688
P45983	MAPK8 Mitogen-activated protein kinase 8 Iso 3	-0.144	3.5136
Q96EB1	ELP4 Elongator complex protein 4 Iso 1	-0.6192	3.0096
Q96JE7	SEC16B Protein transport protein Sec16B Iso 1	-0.4968	0.5832
Q9H977	WDR54 WD repeat-containing protein 54 Iso 1	-0.6048	0.5472
Q9NUJ1	ABHD10 Mycophenolic acid acyl-glucuronide esterase_ mitochondrial Iso 1	-0.6048	3.4272
Q13554	CAMK2B Calcium/calmodulin-dependent protein kinase type II subunit beta Iso 4	-0.6048	2.0592
O95302	FKBP9 Peptidyl-prolyl cis-trans isomerase FKBP9 Iso 2	-0.4464	0.4752
P11362	FGFR1 Fibroblast growth factor receptor 1 Iso 14	-0.396	2.5272
Q6R327	RICTOR Rapamycin-insensitive companion of mTOR Iso 3	-0.2592	2.4624
Q9BRL6	SRSF8 Serine/arginine-rich splicing factor 8 Iso 2	-0.4968	1.9872
Q9NTX5	ECHDC1 Ethylmalonyl-CoA decarboxylase Iso 1	-0.5184	3.888
Q9UBE0	SAE1 SUMO-activating enzyme subunit 1 Iso 1	-0.5904	2.3328
P17174	GOT1 Aspartate aminotransferase_ cytoplasmic Iso 1	-0.576	1.0944
O14556	GAPDHS Glyceraldehyde-3-phosphate dehydrogenase_ testis-specific Iso 1	-0.576	0.5472
Q49A92	C8orf34 Uncharacterized protein C8orf34 Iso 6	-0.576	0.4896
Q96CG8	CTHRC1 Collagen triple helix repeat-containing protein 1 Iso 1	-0.5184	0.7632
P35270	SPR Sepiapterin reductase Iso 1	-0.5616	1.6128
A6NL82	FAM183A Protein FAM183A Iso 1	-0.5616	1.5696
P63010	AP2B1 AP-2 complex subunit beta Iso 2	-0.5616	1.224
Q9Y2Z0	SUGT1 Protein SGT1 homolog Iso 2	-0.4176	3.1968
Q8N2N9	ANKRD36B Ankyrin repeat domain-containing protein 36B Iso 3	-0.3744	2.664
P55786	NPEPPS Puromycin-sensitive aminopeptidase Iso 2	-0.36	0.6624
O60888	CUTA Protein CutA A	-0.4896	1.0656
P38117	ETFB Electron transfer flavoprotein subunit beta Iso 1	-0.4248	0.7416
Q9H2U2	PPA2 Inorganic pyrophosphatase 2_ mitochondrial Iso 2	-0.3816	4.5648
Q9H2D6	TRIOBP TRIO and F-actin-binding protein Iso 6	-0.072	1.152
Q92599	SEPT8 Septin-8 Iso 1	-0.2592	0.5976
P35612	ADD2 Beta-adducin Iso 1	-0.108	4.428
P22090	RPS4Y1 40S ribosomal protein S4_ Y isoform 1 Iso 1	-0.4752	0.9936
Q13586	STIM1 Stromal interaction molecule 1 Iso 2	-0.4248	1.4184
O60716	CTNND1 Catenin delta-1 3AC	-0.0648	1.3464
P23381	WARS Tryptophan--tRNA ligase_ cytoplasmic Iso 2	-0.4608	0.3528
Q6DKJ4	NXN Nucleoredoxin Iso 2	-0.1584	1.2384
Q14849	STARD3 StAR-related lipid transfer protein 3 Iso 2	-0.4032	0.7632
Q15417	CNN3 Calponin-3 Iso 2	-0.3744	0.7632
Q9P2K5	MYEF2 Myelin expression factor 2 Iso 4	-0.4176	3.9024
Q8IYT4	KATNAL2 Katanin p60 ATPase-containing subunit A-like 2 Iso 1	-0.36	0.7056
P52209	PGD 6-phosphogluconate dehydrogenase_ decarboxylating Iso 2	-0.4464	0.288
P04732	MT1E Metallothionein-1E Iso 1	-0.4464	0.4032
Q8N339	MT1M Metallothionein-1M Iso 1	-0.4464	0.3312
Q6S8J3	POTEE POTE ankyrin domain family member E Iso 2	-0.432	0.4032
P02768	ALB Serum albumin Iso 1	-0.36	0.2736
P09038	FGF2 Fibroblast growth factor 2 Iso 1	-0.1656	1.8216
Q13501	SQSTM1 Sequestosome-1 Iso 2	-0.4032	0.8496
P13640	MT1G Metallothionein-1G Iso 2	-0.3816	0.3888
Q96KP4	CNDP2 Cytosolic non-specific dipeptidase Iso 1	-0.396	0.5904
P22102	GART Trifunctional purine biosynthetic protein adenosine-3 Long	-0.108	0.864
Q6S5H4	POTEB POTE ankyrin domain family member B Iso 1	-0.4176	0.3888
H3BUK9	POTEB2 POTE ankyrin domain family member B2 Iso 1	-0.4176	0.4032
Q6XYB7	LBX2 Transcription factor LBX2 Iso 1	-0.3672	0.54
Q14151	SAFB2 Scaffold attachment factor B2 Iso 1	-0.4176	1.4256
Q5VT52	RPRD2 Regulation of nuclear pre-mRNA domain-containing protein 2 Iso 3	-0.3672	1.3824
Q2PPJ7	RALGAPA2 Ral GTPase-activating protein subunit alpha-2 Iso 1	-0.3888	1.1232
P16401	HIST1H1B Histone H1.5 Iso 1	-0.4032	0.432
A0JP26	POTEB3 POTE ankyrin domain family member B3 Iso 1	-0.4032	0.3744
P11712	CYP2C9 Cytochrome P450 2C9 Iso 1	-0.4032	0.7344
O15511	ARPC5 Actin-related protein 2/3 complex subunit 5 Iso 1	-0.3816	0.7632
O75915	ARL6IP5 PRA1 family protein 3 Iso 1	-0.4032	1.224
P33260	CYP2C18 Cytochrome P450 2C18 Iso 2	-0.3888	0.648
P02795	MT2A Metallothionein-2 Iso 1	-0.4032	0.3168
P55196	AFDN Afadin Iso 1	-0.2808	1.008
Q01130	SRSF2 Serine/arginine-rich splicing factor 2 Iso 2	-0.3528	1.8504
P80297	MT1X Metallothionein-1X Iso 1	-0.3888	0.3312
P62495	ETF1 Eukaryotic peptide chain release factor subunit 1 Iso 1	-0.3744	1.4904
P17844	DDX5 Probable ATP-dependent RNA helicase DDX5 Iso 1	-0.3456	0.3384
Q9NR12	PDLIM7 PDZ and LIM domain protein 7 Iso 2	-0.216	0.7632
P68871	HBB Hemoglobin subunit beta Iso 1	-0.3888	0.5616
Q9GZP8	IMUP Immortalization up-regulated protein Iso 2	-0.3744	0.648
Q9UMY4	SNX12 Sorting nexin-12 Iso 2	-0.3384	1.3032
Q96L21	RPL10L 60S ribosomal protein L10-like Iso 1	-0.3744	0.4896
P61086	UBE2K Ubiquitin-conjugating enzyme E2 K Iso 1	-0.1152	3.8952
Q13492	PICALM Phosphatidylinositol-binding clathrin assembly protein Iso 4	0.2448	0.7488
Q9HCJ5	ZSWIM6 Zinc finger SWIM domain-containing protein 6 Iso 1	-0.3744	1.3248
P46783	RPS10 40S ribosomal protein S10 Iso 1	-0.3744	0.936
Q7L2R6	ZNF765 Zinc finger protein 765 Iso 1	-0.1152	1.8144
P35613	BSG Basigin Iso 3	-0.3384	0.6624
Q6S5H5	POTEG POTE ankyrin domain family member G Iso 3	-0.3456	0.468
P34897	SHMT2 Serine hydroxymethyltransferase_ mitochondrial Iso 1	-0.3312	0.576
P37837	TALDO1 Transaldolase Iso 1	-0.3456	0.2016
P27816	MAP4 Microtubule-associated protein 4 Iso 4	0.1224	0.2808
Q92835	INPP5D Phosphatidylinositol 3_4_5-trisphosphate 5-phosphatase 1 Iso 3	-0.216	0.6624
Q717R9	CYS1 Cystin-1 Iso 1	-0.3312	1.1808
O75828	CBR3 Carbonyl reductase [NADPH] 3 Iso 1	-0.3312	0.4464
Q13740	ALCAM CD166 antigen Iso 4	-0.3024	0.6192
Q6S545	POTEH POTE ankyrin domain family member H Iso 1	-0.3312	0.4032
Q6S8J7	POTEA POTE ankyrin domain family member A Iso 2	-0.3096	0.4176
Q9P217	ZSWIM5 Zinc finger SWIM domain-containing protein 5 Iso 1	-0.3312	1.3536
P32119	PRDX2 Peroxiredoxin-2 Iso 2	-0.1872	0.8928
Q9Y617	PSAT1 Phosphoserine aminotransferase Iso 2	-0.3096	0.3168
A6NI47	POTEM Putative POTE ankyrin domain family member M Iso 1	-0.3312	0.576
P30044	PRDX5 Peroxiredoxin-5_ mitochondrial Iso 4	-0.1944	0.252
Q6ZT12	UBR3 E3 ubiquitin-protein ligase UBR3 Iso 1	-0.2952	0.9576
Q9NRV9	HEBP1 Heme-binding protein 1 Iso 1	-0.3168	1.5696
P10632	CYP2C8 Cytochrome P450 2C8 Iso 1	-0.2808	0.6048
Q52LW3	ARHGAP29 Rho GTPase-activating protein 29 Iso 1	-0.3024	0.936
Q14108	SCARB2 Lysosome membrane protein 2 Iso 1	0.1656	1.8432
Q96E39	RBMXL1 RNA binding motif protein_ X-linked-like-1 Iso 1	-0.3024	0.576
Q9BZW7	TSGA10 Testis-specific gene 10 protein Iso 1	-0.3024	2.808
P09486	SPARC SPARC Iso 1	-0.3024	0.8352
P0CJ79	ZNF888 Zinc finger protein 888 Iso 1	-0.3024	2.1744
A6NED2	RCCD1 RCC1 domain-containing protein 1 Iso 1	-0.3024	1.6272
Q86YA3	ZGRF1 Protein ZGRF1 Iso 1	0.5184	3.1536
P15259	PGAM2 Phosphoglycerate mutase 2 Iso 1	-0.3024	0.1872
P17948	FLT1 Vascular endothelial growth factor receptor 1 Iso 1	0.432	2.376
Q31612	HLA-B HLA class I histocompatibility antigen_ B-73 alpha chain Iso 1	-0.288	1.368
O94979	SEC31A Protein transport protein Sec31A Iso 5	0.036	0.3672
Q6P5R6	RPL22L1 60S ribosomal protein L22-like 1 Iso 1	-0.288	1.1088
P33261	CYP2C19 Cytochrome P450 2C19 Iso 1	-0.288	0.5904
P20962	PTMS Parathymosin Iso 1	-0.288	1.8144
P39656	DDOST Dolichyl-diphosphooligosaccharide--protein glycosyltransferase 48 kDa subunit Iso 2	-0.0864	0.2736
P02100	HBE1 Hemoglobin subunit epsilon Iso 1	-0.2736	0.5184
Q8N0Y7	PGAM4 Probable phosphoglycerate mutase 4 Iso 1	-0.2736	0.3024
Q9C0A0	CNTNAP4 Contactin-associated protein-like 4 Iso 2	-0.2736	1.1664
P01023	A2M Alpha-2-macroglobulin Iso 1	-0.2736	0.1152
O75182	SIN3B Paired amphipathic helix protein Sin3b Iso 1	-0.2736	2.6784
Q92734	TFG Protein TFG Iso 1	-0.1872	0.7776
P00568	AK1 Adenylate kinase isoenzyme 1 Iso 1	-0.2736	1.728
P20591	MX1 Interferon-induced GTP-binding protein Mx1 Iso 1	-0.2736	0.432
P20339	RAB5A Ras-related protein Rab-5A Iso 2	-0.2664	0.432
P51659	HSD17B4 Peroxisomal multifunctional enzyme type 2 Iso 3	-0.2736	0.936
Q5THR3	EFCAB6 EF-hand calcium-binding domain-containing protein 6 Iso 6	0.6336	1.0512
O75771	RAD51D DNA repair protein RAD51 homolog 4 Iso 3	-0.2736	0.432
Q92841	DDX17 Probable ATP-dependent RNA helicase DDX17 Iso 1	-0.2664	0.2736
P17980	PSMC3 26S proteasome regulatory subunit 6A Iso 1	-0.2592	0.4752
P26196	DDX6 Probable ATP-dependent RNA helicase DDX6 Iso 1	-0.2592	1.296
P61020	RAB5B Ras-related protein Rab-5B Iso 2	-0.2304	0.5328
P12110	COL6A2 Collagen alpha-2(VI) chain 2C2A	-0.216	0.3168
P53004	BLVRA Biliverdin reductase A Iso 1	-0.2448	1.8864
Q15185	PTGES3 Prostaglandin E synthase 3 Iso 2	0.2592	0.4248
Q86T90	KIAA1328 Protein hinderin Iso 2	-0.0216	1.584
P06756	ITGAV Integrin alpha-V Iso 1	-0.2016	1.0512
O43399	TPD52L2 Tumor protein D54 Iso 7	-0.1152	0.4608
P13804	ETFA Electron transfer flavoprotein subunit alpha_ mitochondrial Iso 2	-0.2304	0.684
P54136	RARS Arginine--tRNA ligase_ cytoplasmic Complexed	-0.18	0.6912
Q96IV0	NGLY1 Peptide-N(4)-(N-acetyl-beta-glucosaminyl)asparagine amidase Iso 1	-0.0648	4.2984
P10321	HLA-C HLA class I histocompatibility antigen_ Cw-7 alpha chain Iso 1	-0.2448	1.3392
P69892	HBG2 Hemoglobin subunit gamma-2 Iso 1	-0.2448	0.5184
Q8ND83	SLAIN1 SLAIN motif-containing protein 1 Iso 4	0.0864	4.5936
Q12904	AIMP1 Aminoacyl tRNA synthase complex-interacting multifunctional protein 1 Iso 2	-0.2232	1.6128
P50502	ST13 Hsc70-interacting protein Iso 1	-0.2304	0.3168
Q8IZP2	ST13P4 Putative protein FAM10A4 Iso 1	-0.2304	0.3312
Q8WWI1	LMO7 LIM domain only protein 7 Iso 4	-0.1872	0.2448
Q9NQH7	XPNPEP3 Probable Xaa-Pro aminopeptidase 3 Iso 2	-0.1584	0.7776
Q13200	PSMD2 26S proteasome non-ATPase regulatory subunit 2 Iso 3	0.0432	0.4896
P69891	HBG1 Hemoglobin subunit gamma-1 Iso 1	-0.2304	0.5184
Q9UBC5	MYO1A Unconventional myosin-Ia Iso 1	-0.216	0.4752
Q16658	FSCN1 Fascin Iso 1	-0.216	0.1152
P35244	RPA3 Replication protein A 14 kDa subunit Iso 1	-0.216	3.456
Q6ZN06	ZNF813 Zinc finger protein 813 Iso 1	-0.216	1.7424
P38159	RBMX RNA-binding motif protein_ X chromosome Iso 3	-0.072	0.576
Q99570	PIK3R4 Phosphoinositide 3-kinase regulatory subunit 4 Iso 1	-0.216	0.5328
Q01432	AMPD3 AMP deaminase 3 1B	-0.1368	1.908
O00231	PSMD11 26S proteasome non-ATPase regulatory subunit 11 Iso 2	-0.18	0.9072
Q8NFI4	ST13P5 Putative protein FAM10A5 Iso 1	-0.2016	0.3744
Q9Y277	VDAC3 Voltage-dependent anion-selective channel protein 3 Iso 2	-0.2016	0.4392
O00151	PDLIM1 PDZ and LIM domain protein 1 Iso 1	-0.2016	1.7568
Q9Y696	CLIC4 Chloride intracellular channel protein 4 Iso 1	-0.1872	0.1872
P63092	GNAS Guanine nucleotide-binding protein G(s) subunit alpha isoforms short Gnas-2	-0.1296	0.3528
P07205	PGK2 Phosphoglycerate kinase 2 Iso 1	-0.1872	0.2304
P02042	HBD Hemoglobin subunit delta Iso 1	-0.1872	0.4752
P38646	HSPA9 Stress-70 protein_ mitochondrial Iso 1	-0.1872	0.1728
Q06830	PRDX1 Peroxiredoxin-1 Iso 1	-0.1872	0.0864
P61160	ACTR2 Actin-related protein 2 Iso 2	-0.1872	0.216
P06730	EIF4E Eukaryotic translation initiation factor 4E Iso 1	-0.1152	1.368
Q5JWF2	GNAS Guanine nucleotide-binding protein G(s) subunit alpha isoforms XLas XLas-2	-0.1584	0.36
P15170	GSPT1 Eukaryotic peptide chain release factor GTP-binding subunit ERF3A Iso 2	-0.1296	1.7856
P61081	UBE2M NEDD8-conjugating enzyme Ubc12 Iso 1	-0.1872	1.9008
P26641	EEF1G Elongation factor 1-gamma Iso 2	-0.1584	0.1944
P10619	CTSA Lysosomal protective protein Iso 1	-0.144	0.4896
P42224	STAT1 Signal transducer and activator of transcription 1-alpha/beta Beta	-0.0792	0.2088
P57721	PCBP3 Poly(rC)-binding protein 3 Iso 2	-0.1296	0.2304
P17035	ZNF28 Zinc finger protein 28 Iso 1	-0.1728	1.728
Q13162	PRDX4 Peroxiredoxin-4 Iso 1	-0.1728	0.216
Q5SW79	CEP170 Centrosomal protein of 170 kDa Iso 1	-0.1728	1.4544
Q9UM07	PADI4 Protein-arginine deiminase type-4 Iso 1	-0.1728	0.4464
O14558	HSPB6 Heat shock protein beta-6 Iso 1	-0.1728	1.1808
P38405	GNAL Guanine nucleotide-binding protein G(olf) subunit alpha Iso 2	-0.1512	0.3384
Q14247	CTTN Src substrate cortactin Iso 1	-0.1296	0.5328
P14868	DARS Aspartate--tRNA ligase_ cytoplasmic Iso 1	-0.1296	0.7272
Q7Z6I6	ARHGAP30 Rho GTPase-activating protein 30 Iso 4	-0.1296	2.88
Q96D15	RCN3 Reticulocalbin-3 Iso 1	-0.1728	0.144
Q92597	NDRG1 Protein NDRG1 Iso 2	-0.0432	3.2256
Q6NZI2	CAVIN1 Caveolae-associated protein 1 Iso 3	0.216	0.1584
Q5TZA2	CROCC Rootletin Iso 2	0.0648	0.2808
Q7Z5J8	ANKAR Ankyrin and armadillo repeat-containing protein Iso 1	-0.1584	0.8784
P61960	UFM1 Ubiquitin-fold modifier 1 Iso 1	-0.1584	0.7632
P45984	MAPK9 Mitogen-activated protein kinase 9 Alpha-1	-0.072	3.096
P63162	SNRPN Small nuclear ribonucleoprotein-associated protein N Iso 2	-0.0432	1.0728
Q15366	PCBP2 Poly(rC)-binding protein 2 Iso 5	-0.0864	0.216
P11441	UBL4A Ubiquitin-like protein 4A Iso 1	-0.1584	4.2912
P54198	HIRA Protein HIRA Short	-0.1584	0.4392
Q9UPQ7	PDZRN3 E3 ubiquitin-protein ligase PDZRN3 Iso 1	0.6912	1.7856
O94973	AP2A2 AP-2 complex subunit alpha-2 Iso 3	-0.0864	0.6336
P49773	HINT1 Histidine triad nucleotide-binding protein 1 Iso 1	-0.144	0.9936
O75348	ATP6V1G1 V-type proton ATPase subunit G 1 Iso 1	-0.144	1.7712
P63313	TMSB10 Thymosin beta-10 Iso 1	-0.144	0.6048
Q58FF3	HSP90B2P Putative endoplasmin-like protein Iso 1	-0.144	0.216
Q16881	TXNRD1 Thioredoxin reductase 1_ cytoplasmic Iso 1	-0.1008	0.36
P09471	GNAO1 Guanine nucleotide-binding protein G(o) subunit alpha Alpha-2	-0.1296	0.396
Q9Y2V7	COG6 Conserved oligomeric Golgi complex subunit 6 Iso 2	0.1008	4.4424
O95678	KRT75 Keratin_ type II cytoskeletal 75 Iso 1	-0.1296	0.144
P40925	MDH1 Malate dehydrogenase_ cytoplasmic Iso 3	-0.1152	0.1872
Q9Y3B3	TMED7 Transmembrane emp24 domain-containing protein 7 Iso 2	-0.1152	0.5616
Q68CZ2	TNS3 Tensin-3 Iso 1	-0.0864	2.1168
Q5JR59	MTUS2 Microtubule-associated tumor suppressor candidate 2 Iso 1	-0.1296	1.2528
Q9H254	SPTBN4 Spectrin beta chain_ non-erythrocytic 4 Iso 4	-0.1296	1.4112
Q9BRA2	TXNDC17 Thioredoxin domain-containing protein 17 Iso 1	-0.1296	0.8784
O43707	ACTN4 Alpha-actinin-4 ACTN4ISO	-0.1008	0.072
O95757	HSPA4L Heat shock 70 kDa protein 4L Iso 1	-0.1296	0.9072
B2RU33	POTEC POTE ankyrin domain family member C Iso 1	-0.1296	0.4032
Q14194	CRMP1 Dihydropyrimidinase-related protein 1 LCRMP-1	-0.108	0.6984
O43776	NARS Asparagine--tRNA ligase_ cytoplasmic Iso 1	0.864	0.5256
Q9UBT6	POLK DNA polymerase kappa Iso 1	-0.072	0.6336
O95831	AIFM1 Apoptosis-inducing factor 1_ mitochondrial Iso 3	0.0144	4.572
Q96AJ1	CLUAP1 Clusterin-associated protein 1 Iso 1	-0.1296	0.6768
P51148	RAB5C Ras-related protein Rab-5C Iso 1	-0.108	0.432
P35968	KDR Vascular endothelial growth factor receptor 2 Iso 1	-0.1152	2.1888
P04792	HSPB1 Heat shock protein beta-1 Iso 1	-0.1152	0.1152
O60701	UGDH UDP-glucose 6-dehydrogenase Iso 2	-0.072	0.216
Q32P28	P3H1 Prolyl 3-hydroxylase 1 Iso 4	-0.1008	0.4392
P35080	PFN2 Profilin-2 IIb	-0.1008	0.6768
P24534	EEF1B2 Elongation factor 1-beta Iso 1	-0.1152	0.3168
Q5XKE5	KRT79 Keratin_ type II cytoskeletal 79 Iso 1	-0.1152	0.1728
P16152	CBR1 Carbonyl reductase [NADPH] 1 Iso 1	-0.0864	0.4104
P07339	CTSD Cathepsin D Iso 1	-0.1152	0.2592
P78385	KRT83 Keratin_ type II cuticular Hb3 Iso 1	-0.1152	0.1728
P04080	CSTB Cystatin-B Iso 1	-0.1152	0.2304
P13647	KRT5 Keratin_ type II cytoskeletal 5 Iso 1	-0.1152	0.1584
Q9UBG0	MRC2 C-type mannose receptor 2 Iso 1	-0.1152	0.7632
Q66GS9	CEP135 Centrosomal protein of 135 kDa Iso 1	-0.1152	0.5472
P31948	STIP1 Stress-induced-phosphoprotein 1 Iso 1	-0.072	0.3744
Q9UBR2	CTSZ Cathepsin Z Iso 1	-0.1008	0.5472
Q9UPW6	SATB2 DNA-binding protein SATB2 Iso 1	-0.1008	0.36
P05062	ALDOB Fructose-bisphosphate aldolase B Iso 1	-0.1008	0.8784
Q01546	KRT76 Keratin_ type II cytoskeletal 2 oral Iso 1	-0.1008	0.1584
P78386	KRT85 Keratin_ type II cuticular Hb5 Iso 1	-0.1008	0.144
P35241	RDX Radixin Iso 5	-0.0936	0.2448
A5PKW4	PSD PH and SEC7 domain-containing protein 1 Iso 2	-0.0936	0.6552
P12081	HARS Histidine--tRNA ligase_ cytoplasmic Iso 4	0.4608	2.1528
P14649	MYL6B Myosin light chain 6B Iso 1	-0.1008	0.1728
P00558	PGK1 Phosphoglycerate kinase 1 Iso 2	-0.0864	0.1296
P08123	COL1A2 Collagen alpha-2(I) chain Iso 1	-0.1008	0.2304
Q15004	PCLAF PCNA-associated factor Iso 1	-0.1008	3.5568
P23743	DGKA Diacylglycerol kinase alpha Iso 3	0.4464	4.5504
Q8IWE2	FAM114A1 Protein NOXP20 Iso 2	0.0072	0.6984
Q9NNW7	TXNRD2 Thioredoxin reductase 2_ mitochondrial Iso 1	0.0648	4.1472
P40616	ARL1 ADP-ribosylation factor-like protein 1 Iso 1	-0.072	1.6272
O43175	PHGDH D-3-phosphoglycerate dehydrogenase Iso 1	-0.1008	0.1728
P63096	GNAI1 Guanine nucleotide-binding protein G(i) subunit alpha-1 Iso 1	0.1656	1.2384
P02765	AHSG Alpha-2-HS-glycoprotein Iso 1	-0.0864	0.3456
P20020	ATP2B1 Plasma membrane calcium-transporting ATPase 1 D	0.1152	1.2456
Q86XR7	TICAM2 TIR domain-containing adapter molecule 2 Iso 2	-0.0864	0.4896
P60981	DSTN Destrin Iso 2	-0.0792	0.3888
O43790	KRT86 Keratin_ type II cuticular Hb6 Iso 1	-0.0864	0.1584
Q8NBS9	TXNDC5 Thioredoxin domain-containing protein 5 Iso 2	-0.0864	0.1296
P43307	SSR1 Translocon-associated protein subunit alpha Iso 1	-0.0648	0.7488
Q5TCS8	AK9 Adenylate kinase 9 Iso 4	-0.072	0.7344
Q14533	KRT81 Keratin_ type II cuticular Hb1 Iso 1	-0.0864	0.1584
Q8N1N4	KRT78 Keratin_ type II cytoskeletal 78 Iso 2	-0.0864	0.1656
Q9NYL4	FKBP11 Peptidyl-prolyl cis-trans isomerase FKBP11 Iso 1	-0.072	0.6984
P14136	GFAP Glial fibrillary acidic protein Iso 1	-0.0576	0.1584
P62820	RAB1A Ras-related protein Rab-1A Iso 2	0.0144	0.1728
P61019	RAB2A Ras-related protein Rab-2A Iso 1	-0.0216	0.324
P30154	PPP2R1B Serine/threonine-protein phosphatase 2A 65 kDa regulatory subunit A beta isoform Iso 4	0.4752	0.8784
P41250	GARS Glycine--tRNA ligase Iso 1	-0.072	0.1872
P12035	KRT3 Keratin_ type II cytoskeletal 3 Iso 1	-0.072	0.144
Q9Y2B0	CNPY2 Protein canopy homolog 2 Iso 1	0.144	0.864
O14628	ZNF195 Zinc finger protein 195 Iso 6	0.2592	2.8512
P07197	NEFM Neurofilament medium polypeptide Iso 1	-0.0576	0.1008
Q6UWW8	CES3 Carboxylesterase 3 Iso 1	-0.072	0.7344
Q05682	CALD1 Caldesmon Iso 6	-0.0576	0.1296
P23526	AHCY Adenosylhomocysteinase Iso 2	-0.036	1.26
Q9P2P1	NYNRIN Protein NYNRIN Iso 1	0.7776	2.736
P62873	GNB1 Guanine nucleotide-binding protein G(I)/G(S)/G(T) subunit beta-1 Iso 1	-0.0504	0.3456
Q9Y678	COPG1 Coatomer subunit gamma-1 Iso 1	-0.072	0.288
P02751	FN1 Fibronectin Iso 2	0	0.072
P17066	HSPA6 Heat shock 70 kDa protein 6 Iso 1	-0.072	0.1008
P09496	CLTA Clathrin light chain A Non-brain	-0.0144	0.288
Q9NS23	RASSF1 Ras association domain-containing protein 1 E	0.1728	3.888
P09211	GSTP1 Glutathione S-transferase P Iso 1	-0.0576	0.144
Q5T6S3	PHF19 PHD finger protein 19 Iso 1	-0.0576	0.8496
P52597	HNRNPF Heterogeneous nuclear ribonucleoprotein F Iso 1	-0.0576	0.2448
P68402	PAFAH1B2 Platelet-activating factor acetylhydrolase IB subunit beta Iso 1	0.9648	1.9944
Q59H18	TNNI3K Serine/threonine-protein kinase TNNI3K Iso 3	0.0936	2.0016
P62879	GNB2 Guanine nucleotide-binding protein G(I)/G(S)/G(T) subunit beta-2 Iso 1	0.0216	0.6192
P12036	NEFH Neurofilament heavy polypeptide Iso 2	-0.0576	0.0936
Q06210	GFPT1 Glutamine--fructose-6-phosphate aminotransferase [isomerizing] 1 Iso 2	-0.0432	0.5328
Q6N043	ZNF280D Zinc finger protein 280D Iso 1	0.0432	3.9744
Q6ZMR3	LDHAL6A L-lactate dehydrogenase A-like 6A Iso 1	-0.0576	0.1584
P36957	DLST Dihydrolipoyllysine-residue succinyltransferase component of 2-oxoglutarate dehydrogenase complex_ mitochondrial Iso 1	-0.0576	1.3392
P02538	KRT6A Keratin_ type II cytoskeletal 6A Iso 1	-0.0576	0.144
P49207	RPL34 60S ribosomal protein L34 Iso 1	-0.0576	0.3744
P07196	NEFL Neurofilament light polypeptide Iso 1	-0.0576	0.0864
P14174	MIF Macrophage migration inhibitory factor Iso 1	-0.0576	0.4608
P13674	P4HA1 Prolyl 4-hydroxylase subunit alpha-1 Iso 3	-0.0576	0.3024
P62851	RPS25 40S ribosomal protein S25 Iso 1	-0.0576	0.36
P10599	TXN Thioredoxin Iso 2	-0.0504	0.1656
P07864	LDHC L-lactate dehydrogenase C chain Iso 1	-0.0576	0.144
O15066	KIF3B Kinesin-like protein KIF3B Iso 1	-0.0576	6.0768
P04259	KRT6B Keratin_ type II cytoskeletal 6B Iso 1	-0.0432	0.144
Q6ZU15	SEPT14 Septin-14 Iso 1	-0.0432	0.4896
Q6NYC8	PPP1R18 Phostensin Iso 1	0.252	1.9008
P61604	HSPE1 10 kDa heat shock protein_ mitochondrial Iso 1	-0.0432	0.3456
P30876	POLR2B DNA-directed RNA polymerase II subunit RPB2 Iso 1	-0.0432	1.8144
P07910	HNRNPC Heterogeneous nuclear ribonucleoproteins C1/C2 Iso 3	0.36	0.5832
Q969G5	CAVIN3 Caveolae-associated protein 3 Iso 1	-0.0432	0.4896
Q07812	BAX Apoptosis regulator BAX Beta	0.072	0.792
P07108	DBI Acyl-CoA-binding protein Iso 6	0.5904	0.5184
P16070	CD44 CD44 antigen Iso 15	0.1728	0.2448
P48668	KRT6C Keratin_ type II cytoskeletal 6C Iso 1	-0.0432	0.144
P16520	GNB3 Guanine nucleotide-binding protein G(I)/G(S)/G(T) subunit beta-3 Iso 1	0.036	0.6696
Q92945	KHSRP Far upstream element-binding protein 2 Iso 1	-0.0432	1.5408
P08754	GNAI3 Guanine nucleotide-binding protein G(k) subunit alpha Iso 1	-0.0432	0.4032
P09104	ENO2 Gamma-enolase Iso 2	-0.0432	0.0936
P48741	HSPA7 Putative heat shock 70 kDa protein 7 Iso 1	-0.0432	0.1296
Q95604	HLA-C HLA class I histocompatibility antigen_ Cw-17 alpha chain Iso 1	-0.0432	1.2672
P62330	ARF6 ADP-ribosylation factor 6 Iso 1	-0.0432	0.4032
P46736	BRCC3 Lys-63-specific deubiquitinase BRCC36 Iso 2	-0.0432	4.4208
P13796	LCP1 Plastin-2 Iso 1	-0.0432	0.432
Q14697	GANAB Neutral alpha-glucosidase AB Iso 2	0.0432	0.1584
P21291	CSRP1 Cysteine and glycine-rich protein 1 Iso 1	-0.0432	0.4752
Q9H0C2	SLC25A31 ADP/ATP translocase 4 Iso 1	-0.0432	0.5904
P30086	PEBP1 Phosphatidylethanolamine-binding protein 1 Iso 1	-0.0432	0.2016
Q9NTI5	PDS5B Sister chromatid cohesion protein PDS5 homolog B Iso 4	0.792	2.3112
Q92928	RAB1C Putative Ras-related protein Rab-1C Iso 1	-0.0288	0.144
Q8WX93	PALLD Palladin Iso 4	0.1656	0.504
Q9BSJ6	PIMREG Protein PIMREG Iso 2	-0.0144	0.3672
P27824	CANX Calnexin Iso 2	-0.0144	0.1728
P59998	ARPC4 Actin-related protein 2/3 complex subunit 4 Iso 2	0.036	0.2808
Q86UL8	MAGI2 Membrane-associated guanylate kinase_ WW and PDZ domain-containing protein 2 Iso 1	0.0504	1.7208
Q9NZM1	MYOF Myoferlin Iso 4	0.3168	0.18
P62805	HIST1H4A;HIST1H4B;HIST1H4C;HIST1H4D;HIST1H4E;HIST1H4F;HIST1H4H;HIST1H4I;HIST1H4J;HIST1H4K;HIST1H4L;HIST2H4A;HIST2H4B;HIST4H4 Histone H4 Iso 1	-0.0288	0.1008
Q9Y450	HBS1L HBS1-like protein Iso 2	-0.0288	0.1584
O75821	EIF3G Eukaryotic translation initiation factor 3 subunit G Iso 1	-0.0288	0.9648
O15498	YKT6 Synaptobrevin homolog YKT6 Iso 2	-0.0216	0.324
A6NHL2	TUBAL3 Tubulin alpha chain-like 3 Iso 2	-0.0288	0.324
P34931	HSPA1L Heat shock 70 kDa protein 1-like Iso 1	-0.0288	0.1152
P11215	ITGAM Integrin alpha-M Iso 2	0.0504	2.0376
P15311	EZR Ezrin Iso 1	-0.0144	0.1584
P0DMV9	HSPA1B Heat shock 70 kDa protein 1B Iso 1	-0.0144	0.0864
P04406	GAPDH Glyceraldehyde-3-phosphate dehydrogenase Iso 2	-0.0144	0.0576
P13929	ENO3 Beta-enolase Iso 2	-0.0144	0.072
Q9UKL3	CASP8AP2 CASP8-associated protein 2 Iso 1	-0.0144	0.3024
Q96CW1	AP2M1 AP-2 complex subunit mu Iso 1	0.0072	0.4824
P0DMV8	HSPA1A Heat shock 70 kDa protein 1A Iso 2	-0.0144	0.108
Q7Z6B0	CCDC91 Coiled-coil domain-containing protein 91 Iso 3	0	0.6768
P12955	PEPD Xaa-Pro dipeptidase Iso 1	-0.0144	1.152
P0DP24	CALM2 Calmodulin-2 Iso 1	-0.0144	0.36
Q08211	DHX9 ATP-dependent RNA helicase A Iso 1	-0.0144	0.8928
Q16352	INA Alpha-internexin Iso 1	-0.0144	0.1008
Q7Z406	MYH14 Myosin-14 Iso 5	0.0576	0.144
Q9Y281	CFL2 Cofilin-2 Iso 3	-0.0144	0.18
Q9HD67	MYO10 Unconventional myosin-X Iso 1	-0.0144	0.9936
P47756	CAPZB F-actin-capping protein subunit beta Iso 1	0.036	0.4032
O75526	RBMXL2 RNA-binding motif protein_ X-linked-like-2 Iso 1	-0.0144	0.9648
Q9NRD0	FBXO8 F-box only protein 8 Iso 2	-0.0144	0.1296
Q99832	CCT7 T-complex protein 1 subunit eta Iso 2	0.108	0.4896
Q14192	FHL2 Four and a half LIM domains protein 2 Iso 1	-0.0144	0.3168
Q7Z7H5	TMED4 Transmembrane emp24 domain-containing protein 4 Iso 2	0.0288	0.8784
Q8WUM4	PDCD6IP Programmed cell death 6-interacting protein Iso 3	0.36	0.3456
O75947	ATP5H ATP synthase subunit d_ mitochondrial Iso 2	0.0936	1.8648
O95292	VAPB Vesicle-associated membrane protein-associated protein B/C Iso 1	0	2.2464
P13489	RNH1 Ribonuclease inhibitor Iso 1	0	0.1008
P04899	GNAI2 Guanine nucleotide-binding protein G(i) subunit alpha-2 sGi2	0.1152	0.3816
O75874	IDH1 Isocitrate dehydrogenase [NADP] cytoplasmic Iso 1	0	0.3024
P62857	RPS28 40S ribosomal protein S28 Iso 1	0	0.3168
P68036	UBE2L3 Ubiquitin-conjugating enzyme E2 L3 Iso 1	0.1296	0.4896
P31150	GDI1 Rab GDP dissociation inhibitor alpha Iso 1	0	0.3312
P48643	CCT5 T-complex protein 1 subunit epsilon Iso 1	0.0432	0.252
Q9UHD8	SEPT9 Septin-9 Iso 8	0.0792	0.4968
P30101	PDIA3 Protein disulfide-isomerase A3 Iso 1	0	0.1152
Q14344	GNA13 Guanine nucleotide-binding protein subunit alpha-13 Iso 1	0	0.4896
P46108	CRK Adapter molecule crk Crk-II	0	3.456
P09619	PDGFRB Platelet-derived growth factor receptor beta Iso 1	0	1.9872
Q53SF7	COBLL1 Cordon-bleu protein-like 1 Iso 1	0.2088	4.7016
Q96AX2	RAB37 Ras-related protein Rab-37 Iso 4	0.0072	0.2736
Q9H0U4	RAB1B Ras-related protein Rab-1B Iso 1	0.0144	0.1584
P31153	MAT2A S-adenosylmethionine synthase isoform type-2 Iso 2	0.0792	1.1304
P0DP23	CALM1 Calmodulin-1 Iso 1	0.0144	0.4032
Q9Y6B6	SAR1B GTP-binding protein SAR1b Iso 1	0.0144	0.36
Q04446	GBE1 1_4-alpha-glucan-branching enzyme Iso 1	0.0144	0.4176
Q9Y2W1	THRAP3 Thyroid hormone receptor-associated protein 3 Iso 1	0.0144	0.6768
P23528	CFL1 Cofilin-1 Iso 1	0.0144	0.1296
P49588	AARS Alanine--tRNA ligase_ cytoplasmic Iso 2	0.0288	0.2448
Q8NF91	SYNE1 Nesprin-1 Iso 3	0.0432	1.7424
Q5T655	CFAP58 Cilia- and flagella-associated protein 58 Iso 1	0.0144	0.3744
P50395	GDI2 Rab GDP dissociation inhibitor beta Iso 1	0.0216	0.1512
P14625	HSP90B1 Endoplasmin Iso 1	0.0144	0.0864
P61803	DAD1 Dolichyl-diphosphooligosaccharide--protein glycosyltransferase subunit DAD1 Iso 1	0.0144	0.7776
Q9UJD0	RIMS3 Regulating synaptic membrane exocytosis protein 3 Iso 2	0.9144	3.5424
P51153	RAB13 Ras-related protein Rab-13 Iso 1	0.0144	0.288
P35609	ACTN2 Alpha-actinin-2 Iso 2	0.0288	0.1296
Q9BPU6	DPYSL5 Dihydropyrimidinase-related protein 5 Iso 1	0.0288	0.4752
Q8IYF3	TEX11 Testis-expressed protein 11 Iso 3	0.072	1.044
Q9H361	PABPC3 Polyadenylate-binding protein 3 Iso 1	0.0288	0.3744
P31947	SFN 14-3-3 protein sigma Iso 2	0.0288	0.108
P0DP25	CALM3 Calmodulin-3 Iso 1	0.0288	0.3888
Q00577	PURA Transcriptional activator protein Pur-alpha Iso 1	0.0288	2.9088
Q96DA2	RAB39B Ras-related protein Rab-39B Iso 1	0.0288	0.288
Q68CZ1	RPGRIP1L Protein fantom Iso 2	0.036	0.3384
P59190	RAB15 Ras-related protein Rab-15 Iso 2	0.0288	0.1872
P35606	COPB2 Coatomer subunit beta&apos; Iso 1	0.0432	0.2664
P12109	COL6A1 Collagen alpha-1(VI) chain Iso 1	0.0288	0.1872
P51530	DNA2 DNA replication ATP-dependent helicase/nuclease DNA2 Iso 2	0.0648	0.3528
Q02809	PLOD1 Procollagen-lysine_2-oxoglutarate 5-dioxygenase 1 Iso 2	0.0432	0.2232
P61163	ACTR1A Alpha-centractin Iso 1	0.0288	0.2016
P62899	RPL31 60S ribosomal protein L31 Iso 3	0.0432	0.3456
Q562R1	ACTBL2 Beta-actin-like protein 2 Iso 1	0.0288	0.0576
Q9NRW1	RAB6B Ras-related protein Rab-6B Iso 1	0.0504	0.3024
Q9Y3B8	REXO2 Oligoribonuclease_ mitochondrial Iso 1	0.072	0.72
O96020	CCNE2 G1/S-specific cyclin-E2 Short	0.1368	1.3968
Q14CB8	ARHGAP19 Rho GTPase-activating protein 19 Iso 6	0.2736	4.1184
Q14964	RAB39A Ras-related protein Rab-39A Iso 1	0.0288	0.2736
P34932	HSPA4 Heat shock 70 kDa protein 4 Iso 1	0.0576	0.3456
P14314	PRKCSH Glucosidase 2 subunit beta Iso 2	0.0288	0.2376
P45880	VDAC2 Voltage-dependent anion-selective channel protein 2 Iso 3	0.0576	0.2304
Q8TED1	GPX8 Probable glutathione peroxidase 8 Iso 1	0.0288	1.872
Q70Z35	PREX2 Phosphatidylinositol 3_4_5-trisphosphate-dependent Rac exchanger 2 protein Iso 3	0.0792	0.3456
Q15286	RAB35 Ras-related protein Rab-35 Iso 1	0.0432	0.18
Q8IZS8	CACNA2D3 Voltage-dependent calcium channel subunit alpha-2/delta-3 Iso 1	0.1296	0.4464
Q8NE09	RGS22 Regulator of G-protein signaling 22 Iso 1	0.0504	0.9216
Q9BZA5	TXLNGY Putative gamma-taxilin 2 Iso 1	0.0288	2.8368
A5A3E0	POTEF POTE ankyrin domain family member F Iso 1	0.0432	0.0576
P40227	CCT6A T-complex protein 1 subunit zeta Iso 2	0.144	0.288
Q9P2J5	LARS Leucine--tRNA ligase_ cytoplasmic Iso 2	0.0648	0.6408
P26373	RPL13 60S ribosomal protein L13 Iso 2	0.1584	0.2664
Q08043	ACTN3 Alpha-actinin-3 Iso 1	0.0432	0.1296
P05141	SLC25A5 ADP/ATP translocase 2 Iso 1	0.0432	0.216
Q14141	SEPT6 Septin-6 IV	0.0648	0.4824
Q15691	MAPRE1 Microtubule-associated protein RP/EB family member 1 Iso 1	0.0432	0.3888
O75400	PRPF40A Pre-mRNA-processing factor 40 homolog A Iso 1	0.1152	0.4032
O75128	COBL Protein cordon-bleu Iso 1	0.0864	1.2024
P40939	HADHA Trifunctional enzyme subunit alpha_ mitochondrial Iso 1	0.0432	0.216
Q16778	HIST2H2BE Histone H2B type 2-E Iso 1	0.0432	0.0864
P61018	RAB4B Ras-related protein Rab-4B Iso 1	0.0576	0.2448
P17661	DES Desmin Iso 1	0.0432	0.0576
Q9H6S0	YTHDC2 Probable ATP-dependent RNA helicase YTHDC2 Iso 1	0.0432	0.3312
P46940	IQGAP1 Ras GTPase-activating-like protein IQGAP1 Iso 1	0.0432	0.1296
Q96A08	HIST1H2BA Histone H2B type 1-A Iso 1	0.0432	0.1008
P68133	ACTA1 Actin_ alpha skeletal muscle Iso 1	0.0432	0.0432
P62736	ACTA2 Actin_ aortic smooth muscle Iso 1	0.0432	0.0432
O00232	PSMD12 26S proteasome non-ATPase regulatory subunit 12 Iso 1	0.144	1.1592
P13797	PLS3 Plastin-3 Iso 3	0.0576	0.1872
Q14699	RFTN1 Raftlin Iso 1	0.0432	1.4544
P68032	ACTC1 Actin_ alpha cardiac muscle 1 Iso 1	0.0432	0.0432
P20338	RAB4A Ras-related protein Rab-4A Iso 1	0.0432	0.2592
Q15436	SEC23A Protein transport protein Sec23A Iso 1	0.0576	0.3528
P49591	SARS Serine--tRNA ligase_ cytoplasmic Iso 1	0.0432	0.9792
P61204	ARF3 ADP-ribosylation factor 3 Iso 2	0.1296	0.1944
Q99715	COL12A1 Collagen alpha-1(XII) chain Iso 2	0.0432	0.3888
P61247	RPS3A 40S ribosomal protein S3a Iso 1	0.0432	0.1296
P12004	PCNA Proliferating cell nuclear antigen Iso 1	0.0432	0.4752
P63267	ACTG2 Actin_ gamma-enteric smooth muscle Iso 1	0.0504	0.0504
P33778	HIST1H2BB Histone H2B type 1-B Iso 1	0.0576	0.1008
P12236	SLC25A6 ADP/ATP translocase 3 Iso 1	0.0576	0.2448
P08670	VIM Vimentin Iso 1	0.0576	0.0288
Q8N257	HIST3H2BB Histone H2B type 3-B Iso 1	0.0576	0.0864
Q9H2F5	EPC1 Enhancer of polycomb homolog 1 Iso 1	0.0864	1.7136
Q9HAV0	GNB4 Guanine nucleotide-binding protein subunit beta-4 Iso 1	0.0576	0.3456
Q9BYX7	POTEKP Putative beta-actin-like protein 3 Iso 1	0.0576	0.072
Q15758	SLC1A5 Neutral amino acid transporter B(0) Iso 2	0.072	1.1088
Q6IQ22	RAB12 Ras-related protein Rab-12 Iso 1	0.0576	0.2736
P11021	HSPA5 78 kDa glucose-regulated protein Iso 1	0.0576	0.072
Q00341	HDLBP Vigilin Iso 1	0.0648	0.2808
P06899	HIST1H2BJ Histone H2B type 1-J Iso 1	0.0576	0.0864
P28074	PSMB5 Proteasome subunit beta type-5 Iso 1	0.0792	1.0656
P42025	ACTR1B Beta-centractin Iso 1	0.0576	0.8064
Q15029	EFTUD2 116 kDa U5 small nuclear ribonucleoprotein component Iso 3	0.0864	0.3168
Q9H082	RAB33B Ras-related protein Rab-33B Iso 1	0.0576	0.2592
P23527	HIST1H2BO Histone H2B type 1-O Iso 1	0.0576	0.0864
P25786	PSMA1 Proteasome subunit alpha type-1 Long	0.072	0.4824
Q04917	YWHAH 14-3-3 protein eta Iso 1	0.0576	0.1008
P47755	CAPZA2 F-actin-capping protein subunit alpha-2 Iso 1	0.2088	0.3744
Q8N7X1	RBMXL3 RNA-binding motif protein_ X-linked-like-3 Iso 1	0.0576	1.6704
P60660	MYL6 Myosin light polypeptide 6 Smooth muscle	0.0648	0.144
Q15771	RAB30 Ras-related protein Rab-30 Iso 2	0.0792	0.2664
Q86YS6	RAB43 Ras-related protein Rab-43 Iso 3	0.0576	0.2592
P59047	NLRP5 NACHT_ LRR and PYD domains-containing protein 5 Iso 1	0.0576	0.3312
Q9BPX3	NCAPG Condensin complex subunit 3 Iso 1	0.0576	0.36
Q99880	HIST1H2BL Histone H2B type 1-L Iso 1	0.072	0.1008
P05787	KRT8 Keratin_ type II cytoskeletal 8 Iso 2	0.0792	0.0936
Q9ULG3	KIAA1257 Uncharacterized protein KIAA1257 Iso 1	0.0864	0.5112
P61026	RAB10 Ras-related protein Rab-10 Iso 1	0.072	0.1728
P41226	UBA7 Ubiquitin-like modifier-activating enzyme 7 Iso 1	0.072	0.36
P12814	ACTN1 Alpha-actinin-1 Iso 4	0.072	0.0576
Q8TD10	MIPOL1 Mirror-image polydactyly gene 1 protein Iso 1	0.108	0.432
O60361	NME2P1 Putative nucleoside diphosphate kinase Iso 1	0.072	0.1584
Q92930	RAB8B Ras-related protein Rab-8B Iso 1	0.072	0.144
P50990	CCT8 T-complex protein 1 subunit theta Iso 2	0.144	0.2304
Q05639	EEF1A2 Elongation factor 1-alpha 2 Iso 1	0.072	0.072
P41219	PRPH Peripherin Iso 1	0.0792	0.0648
O60814	HIST1H2BK Histone H2B type 1-K Iso 1	0.072	0.0864
Q9NSB2	KRT84 Keratin_ type II cuticular Hb4 Iso 1	0.072	0.0864
A8MTJ3	GNAT3 Guanine nucleotide-binding protein G(t) subunit alpha-3 Iso 1	0.072	0.3888
Q86T13	CLEC14A C-type lectin domain family 14 member A Iso 1	0.072	0.7632
P06733	ENO1 Alpha-enolase alpha-enolase	0.1008	0.0504
P62910	RPL32 60S ribosomal protein L32 Iso 1	0.072	0.3744
P17655	CAPN2 Calpain-2 catalytic subunit Iso 2	0.0792	0.2232
Q8N2W9	PIAS4 E3 SUMO-protein ligase PIAS4 Iso 1	0.072	0.5616
P62807	HIST1H2BC;HIST1H2BE;HIST1H2BF;HIST1H2BG;HIST1H2BI Histone H2B type 1-C/E/F/G/I Iso 1	0.072	0.1008
P58876	HIST1H2BD Histone H2B type 1-D Iso 1	0.072	0.0864
Q5QNW6	HIST2H2BF Histone H2B type 2-F Iso 2	0.072	0.1008
P47813	EIF1AX Eukaryotic translation initiation factor 1A_ X-chromosomal Iso 1	0.072	1.728
Q8IX95	CTAGE3P Putative cTAGE family member 3 Iso 1	0.072	3.24
Q9Y6A9	SPCS1 Signal peptidase complex subunit 1 Iso 1	0.072	2.4048
P62249	RPS16 40S ribosomal protein S16 Iso 1	0.072	0.216
P49755	TMED10 Transmembrane emp24 domain-containing protein 10 Iso 1	0.072	0.792
Q99877	HIST1H2BN Histone H2B type 1-N Iso 1	0.072	0.0864
P61006	RAB8A Ras-related protein Rab-8A Iso 2	0.072	0.18
O60343	TBC1D4 TBC1 domain family member 4 Iso 4	0.1296	0.3456
Q8N1F7	NUP93 Nuclear pore complex protein Nup93 Iso 2	0.1512	1.7424
Q01850	CDR2 Cerebellar degeneration-related protein 2 Iso 1	0.0864	0.5616
Q9BSJ8	ESYT1 Extended synaptotagmin-1 Iso 2	0.0936	0.36
Q00610	CLTC Clathrin heavy chain 1 Iso 2	0.0864	0.0864
P41252	IARS Isoleucine--tRNA ligase_ cytoplasmic Iso 1	0.0864	0.1872
Q96DU9	PABPC5 Polyadenylate-binding protein 5 Iso 1	0.108	0.252
P50222	MEOX2 Homeobox protein MOX-2 Iso 1	0.0864	1.1376
Q13310	PABPC4 Polyadenylate-binding protein 4 Iso 1	0.1008	0.3312
Q93079	HIST1H2BH Histone H2B type 1-H Iso 1	0.0864	0.1008
P09493	TPM1 Tropomyosin alpha-1 chain Iso 2	0.1728	0.144
P08729	KRT7 Keratin_ type II cytoskeletal 7 Iso 1	0.0864	0.1008
Q15084	PDIA6 Protein disulfide-isomerase A6 Iso 4	0.1008	0.1728
P61981	YWHAG 14-3-3 protein gamma Iso 1	0.0864	0.1152
Q02878	RPL6 60S ribosomal protein L6 Iso 1	0.0864	0.2592
Q9ULV4	CORO1C Coronin-1C Iso 3	0.1008	0.1584
Q02539	HIST1H1A Histone H1.1 Iso 1	0.0864	0.4464
Q15365	PCBP1 Poly(rC)-binding protein 1 Iso 1	0.0864	0.1584
P56537	EIF6 Eukaryotic translation initiation factor 6 Iso 2	0.1296	0.3744
P29692	EEF1D Elongation factor 1-delta Iso 1	0.108	0.216
Q99879	HIST1H2BM Histone H2B type 1-M Iso 1	0.0864	0.0864
O15144	ARPC2 Actin-related protein 2/3 complex subunit 2 Iso 1	0.0864	0.3312
Q92526	CCT6B T-complex protein 1 subunit zeta-2 Iso 3	0.0936	1.0008
P61077	UBE2D3 Ubiquitin-conjugating enzyme E2 D3 Iso 3	0.0864	0.4032
P07237	P4HB Protein disulfide-isomerase Iso 1	0.0864	0.072
P57053	H2BFS Histone H2B type F-S Iso 1	0.0864	0.072
P51149	RAB7A Ras-related protein Rab-7a Iso 1	0.0864	0.2016
Q9BQB6	VKORC1 Vitamin K epoxide reductase complex subunit 1 Iso 2	0.1008	1.1664
Q6ZNX1	- Uncharacterized protein FLJ26957 Iso 1	0.0864	0.144
Q9NR31	SAR1A GTP-binding protein SAR1a Iso 1	0.2088	0.5328
P62266	RPS23 40S ribosomal protein S23 Iso 1	0.1008	0.8208
P11940	PABPC1 Polyadenylate-binding protein 1 Iso 2	0.1008	0.2304
P62745	RHOB Rho-related GTP-binding protein RhoB Iso 1	0.1008	0.4608
P63220	RPS21 40S ribosomal protein S21 Iso 1	0.1008	1.1232
Q7Z4T8	GALNTL5 Inactive polypeptide N-acetylgalactosaminyltransferase-like protein 5 Iso 2	0.1584	0.4896
Q13283	G3BP1 Ras GTPase-activating protein-binding protein 1 Iso 1	0.5328	1.4328
P61313	RPL15 60S ribosomal protein L15 Iso 1	0.18	0.3024
P62241	RPS8 40S ribosomal protein S8 Iso 1	0.1008	0.1296
P15880	RPS2 40S ribosomal protein S2 Iso 1	0.1008	0.2016
P50914	RPL14 60S ribosomal protein L14 Iso 1	0.1008	0.216
P11233	RALA Ras-related protein Ral-A Iso 1	0.1008	1.4256
P80303	NUCB2 Nucleobindin-2 Iso 2	0.1224	1.1016
Q92804	TAF15 TATA-binding protein-associated factor 2N Long	0.2016	1.224
Q5VIY5	ZNF468 Zinc finger protein 468 Iso 1	0.1008	1.8864
P22492	HIST1H1T Histone H1t Iso 1	0.1008	0.4752
P08727	KRT19 Keratin_ type I cytoskeletal 19 Iso 1	0.1008	2.6784
P56539	CAV3 Caveolin-3 Iso 1	0.1008	0.3744
P21964	COMT Catechol O-methyltransferase Membrane-bound	0.1728	0.5904
P14866	HNRNPL Heterogeneous nuclear ribonucleoprotein L Iso 2	0.1152	0.3816
P48444	ARCN1 Coatomer subunit delta Iso 1	0.1224	0.3672
P26038	MSN Moesin Iso 1	0.1008	0.1008
Q13506	NAB1 NGFI-A-binding protein 1 Short	0.108	0.5184
P20742	PZP Pregnancy zone protein Iso 1	0.1152	0.8064
P18085	ARF4 ADP-ribosylation factor 4 Iso 1	0.1152	0.144
Q99536	VAT1 Synaptic vesicle membrane protein VAT-1 homolog Iso 1	0.216	0.216
P62837	UBE2D2 Ubiquitin-conjugating enzyme E2 D2 Iso 2	0.1152	0.432
Q9Y2D5	AKAP2 A-kinase anchor protein 2 Iso 2	0.864	1.1664
O15061	SYNM Synemin Iso 2	1.656	1.1952
Q70UQ0	IKBIP Inhibitor of nuclear factor kappa-B kinase-interacting protein Iso 1	0.2448	0.5688
P31943	HNRNPH1 Heterogeneous nuclear ribonucleoprotein H Iso 1	0.1152	0.1584
Q96E17	RAB3C Ras-related protein Rab-3C Iso 1	0.1152	0.2736
P12111	COL6A3 Collagen alpha-3(VI) chain Iso 5	0.1152	0.2448
P05204	HMGN2 Non-histone chromosomal protein HMG-17 Iso 1	0.1152	0.5472
P0CG48	UBC Polyubiquitin-C Iso 1	0.1152	0.1152
P06753	TPM3 Tropomyosin alpha-3 chain Iso 5	0.1296	0.1584
P55036	PSMD4 26S proteasome non-ATPase regulatory subunit 4 Rpn10A	0.1368	0.8496
P68366	TUBA4A Tubulin alpha-4A chain Iso 2	0.1296	0.072
P0CG47	UBB Polyubiquitin-B Iso 1	0.1152	0.1008
A8MQT2	GOLGA8B Golgin subfamily A member 8B Iso 1	0.1152	0.576
O00148	DDX39A ATP-dependent RNA helicase DDX39A Iso 1	0.216	0.3456
Q8NDX1	PSD4 PH and SEC7 domain-containing protein 4 Iso 2	0.1224	0.4968
Q6IQ32	ADNP2 Activity-dependent neuroprotector homeobox protein 2 Iso 1	0.1152	0.5472
A2VDJ0	TMEM131L Transmembrane protein 131-like Iso 4	0.144	0.4752
Q6IBS0	TWF2 Twinfilin-2 Iso 1	0.1152	0.7776
P37108	SRP14 Signal recognition particle 14 kDa protein Iso 1	0.1152	0.504
Q9H2M9	RAB3GAP2 Rab3 GTPase-activating protein non-catalytic subunit Iso 1	0.1152	0.4464
P00387	CYB5R3 NADH-cytochrome b5 reductase 3 Iso 1	0.1296	0.3744
P62987	UBA52 Ubiquitin-60S ribosomal protein L40 Iso 1	0.1152	0.1008
P60174	TPI1 Triosephosphate isomerase Iso 1	0.1296	0.0864
Q9H6N6	MYH16 Putative uncharacterized protein MYH16 Iso 1	0.1296	0.144
Q6NVV1	RPL13AP3 Putative 60S ribosomal protein L13a protein RPL13AP3 Iso 1	0.1296	0.504
P20671	HIST1H2AD Histone H2A type 1-D Iso 1	0.1296	0.1008
Q9H0W7	THAP2 THAP domain-containing protein 2 Iso 1	0.1296	0.6336
P04908	HIST1H2AB;HIST1H2AE Histone H2A type 1-B/E Iso 1	0.1296	0.1296
P30041	PRDX6 Peroxiredoxin-6 Iso 1	0.1296	0.1728
P18206	VCL Vinculin Iso 2	0.144	0.1008
P62701	RPS4X 40S ribosomal protein S4_ X isoform Iso 1	0.1296	0.2016
Q07960	ARHGAP1 Rho GTPase-activating protein 1 Iso 1	0.1296	0.432
P54652	HSPA2 Heat shock-related 70 kDa protein 2 Iso 1	0.1296	0.0864
P84085	ARF5 ADP-ribosylation factor 5 Iso 1	0.1296	0.1728
Q16643	DBN1 Drebrin Iso 2	0.1296	0.3024
Q9BTM1	H2AFJ Histone H2A.J Iso 1	0.2304	0.108
P11279	LAMP1 Lysosome-associated membrane glycoprotein 1 Iso 1	0.216	0.3528
P42677	RPS27 40S ribosomal protein S27 Iso 1	0.1296	0.3888
P62979	RPS27A Ubiquitin-40S ribosomal protein S27a Iso 1	0.1296	0.0864
Q7L7L0	HIST3H2A Histone H2A type 3 Iso 1	0.1296	0.1008
O60884	DNAJA2 DnaJ homolog subfamily A member 2 Iso 1	0.1296	2.2176
P63261	ACTG1 Actin_ cytoplasmic 2 Iso 1	0.1296	0.0288
P18077	RPL35A 60S ribosomal protein L35a Iso 1	0.1296	0.8496
Q16777	HIST2H2AC Histone H2A type 2-C Iso 1	0.1296	0.1152
Q93077	HIST1H2AC Histone H2A type 1-C Iso 1	0.1296	0.1152
P60709	ACTB Actin_ cytoplasmic 1 Iso 1	0.1296	0.0288
Q96DY7	MTBP Mdm2-binding protein Iso 1	0.1296	0.6048
Q71UM5	RPS27L 40S ribosomal protein S27-like Iso 1	0.1296	0.432
Q9Y5E1	PCDHB9 Protocadherin beta-9 Iso 1	0.1296	0.3312
Q96TA1	FAM129B Niban-like protein 1 Iso 1	0.1512	0.4392
Q6DKI1	RPL7L1 60S ribosomal protein L7-like 1 Iso 1	0.1296	0.1584
Q99497	PARK7 Protein DJ-1 Iso 1	0.1296	0.1872
Q96JN2	CCDC136 Coiled-coil domain-containing protein 136 Iso 1	0.1584	0.3456
P50402	EMD Emerin Iso 1	0.1296	1.7568
A8MUU1	FABP5P3 Putative fatty acid-binding protein 5-like protein 3 Iso 1	0.1296	2.1456
P04632	CAPNS1 Calpain small subunit 1 Iso 1	0.1296	0.3888
Q99878	HIST1H2AJ Histone H2A type 1-J Iso 1	0.1296	0.1008
P35637	FUS RNA-binding protein FUS Long	0.144	0.5544
P0CG39	POTEJ POTE ankyrin domain family member J Iso 1	0.1296	0.0864
P19087	GNAT2 Guanine nucleotide-binding protein G(t) subunit alpha-2 Iso 1	0.1296	0.3744
Q6FI13	HIST2H2AA3;HIST2H2AA4 Histone H2A type 2-A Iso 1	0.1296	0.1008
P0C0S8	HIST1H2AG;HIST1H2AI;HIST1H2AK;HIST1H2AL;HIST1H2AM Histone H2A type 1 Iso 1	0.144	0.0864
P62891	RPL39 60S ribosomal protein L39 Iso 1	0.144	1.4256
P11142	HSPA8 Heat shock cognate 71 kDa protein Iso 1	0.1584	0.0576
P35579	MYH9 Myosin-9 Iso 2	0.1872	0.0576
P31946	YWHAB 14-3-3 protein beta/alpha Short	0.144	0.0936
P47914	RPL29 60S ribosomal protein L29 Iso 1	0.144	0.6048
Q16543	CDC37 Hsp90 co-chaperone Cdc37 Iso 1	0.144	0.3168
O95336	PGLS 6-phosphogluconolactonase Iso 1	0.144	0.5616
Q86Y38	XYLT1 Xylosyltransferase 1 Iso 1	0.144	0.288
P07951	TPM2 Tropomyosin beta chain Iso 3	0.2304	0.1296
Q9BYX4	IFIH1 Interferon-induced helicase C domain-containing protein 1 Iso 1	0.1656	0.3672
P40429	RPL13A 60S ribosomal protein L13a Iso 1	0.144	0.3168
O95716	RAB3D Ras-related protein Rab-3D Iso 1	0.144	0.216
Q96KK5	HIST1H2AH Histone H2A type 1-H Iso 1	0.144	0.0864
P21796	VDAC1 Voltage-dependent anion-selective channel protein 1 Iso 1	0.144	0.1584
Q9BUF5	TUBB6 Tubulin beta-6 chain Iso 1	0.144	0.1008
P52565	ARHGDIA Rho GDP-dissociation inhibitor 1 Iso 1	0.1944	0.252
Q7RTR0	NLRP9 NACHT_ LRR and PYD domains-containing protein 9 Iso 2	0.1656	0.4896
P26639	TARS Threonine--tRNA ligase_ cytoplasmic Iso 2	0.1872	0.3096
Q02252	ALDH6A1 Methylmalonate-semialdehyde dehydrogenase [acylating]_ mitochondrial Iso 1	0.144	0.3168
Q01968	OCRL Inositol polyphosphate 5-phosphatase OCRL-1 A	0.1512	0.3744
P20336	RAB3A Ras-related protein Rab-3A Iso 1	0.144	0.3312
P61224	RAP1B Ras-related protein Rap-1b Iso 2	0.1944	0.3456
P29401	TKT Transketolase Iso 1	0.1512	0.1584
Q15019	SEPT2 Septin-2 Iso 3	0.1584	0.1872
Q4VXU2	PABPC1L Polyadenylate-binding protein 1-like Iso 2	0.1944	0.4032
P0CG38	POTEI POTE ankyrin domain family member I Iso 1	0.144	0.0864
Q9H4E7	DEF6 Differentially expressed in FDCP 6 homolog Iso 1	0.1584	0.4176
P55145	MANF Mesencephalic astrocyte-derived neurotrophic factor Iso 1	0.1584	0.9792
Q8N283	ANKRD35 Ankyrin repeat domain-containing protein 35 Iso 1	0.1584	0.288
P11137	MAP2 Microtubule-associated protein 2 Iso 3	0.1656	0.5616
Q6PCB5	RSBN1L Round spermatid basic protein 1-like protein Iso 1	0.1584	2.0592
O15400	STX7 Syntaxin-7 Iso 2	0.1656	1.728
Q8TD47	RPS4Y2 40S ribosomal protein S4_ Y isoform 2 Iso 1	0.1584	0.5904
Q5JXB2	UBE2NL Putative ubiquitin-conjugating enzyme E2 N-like Iso 1	0.1584	0.432
Q86W24	NLRP14 NACHT_ LRR and PYD domains-containing protein 14 Iso 1	0.1584	1.584
P04181	OAT Ornithine aminotransferase_ mitochondrial Iso 2	0.2016	1.0656
A4D1F6	LRRD1 Leucine-rich repeat and death domain-containing protein 1 Iso 1	0.1584	5.328
Q8IVL6	P3H3 Prolyl 3-hydroxylase 3 Iso 1	0.1584	1.2816
P20337	RAB3B Ras-related protein Rab-3B Iso 1	0.1584	0.288
P27348	YWHAQ 14-3-3 protein theta Iso 1	0.1584	0.1008
P07602	PSAP Prosaposin Sap-mu-9	0.2016	0.432
P09525	ANXA4 Annexin A4 Iso 1	0.2448	0.5832
P52895	AKR1C2 Aldo-keto reductase family 1 member C2 Iso 1	0.1656	1.8504
O95248	SBF1 Myotubularin-related protein 5 Iso 4	0.1584	0.828
Q9Y5T5	USP16 Ubiquitin carboxyl-terminal hydrolase 16 Iso 5	2.1096	0.9576
P78332	RBM6 RNA-binding protein 6 Iso 1	0.1584	3.8304
P48681	NES Nestin Iso 1	0.1728	0.3456
B7ZW38	HNRNPCL3 Heterogeneous nuclear ribonucleoprotein C-like 3 Iso 1	0.1728	0.648
P13667	PDIA4 Protein disulfide-isomerase A4 Iso 1	0.1728	0.2304
P68431	HIST1H3A;HIST1H3B;HIST1H3C;HIST1H3D;HIST1H3E;HIST1H3F;HIST1H3G;HIST1H3H;HIST1H3I;HIST1H3J Histone H3.1 Iso 1	0.1728	0.1152
P12235	SLC25A4 ADP/ATP translocase 1 Iso 1	0.1728	0.3024
P48047	ATP5O ATP synthase subunit O_ mitochondrial Iso 1	0.1728	2.8656
Q71DI3	HIST2H3A;HIST2H3C;HIST2H3D Histone H3.2 Iso 1	0.1728	0.1152
Q9UN81	L1RE1 LINE-1 retrotransposable element ORF1 protein Iso 1	0.1728	0.5472
O75083	WDR1 WD repeat-containing protein 1 Iso 1	0.18	0.144
Q00597	FANCC Fanconi anemia group C protein Iso 1	0.1728	0.5328
Q6PEY2	TUBA3E Tubulin alpha-3E chain Iso 1	0.1728	0.0576
O60812	HNRNPCL1 Heterogeneous nuclear ribonucleoprotein C-like 1 Iso 1	0.1728	0.7632
P14678	SNRPB Small nuclear ribonucleoprotein-associated proteins B and B&apos; SM-B	0.2304	1.3248
Q3ZCM7	TUBB8 Tubulin beta-8 chain Iso 1	0.1728	0.1728
Q13509	TUBB3 Tubulin beta-3 chain Iso 2	0.2016	0.0936
P07195	LDHB L-lactate dehydrogenase B chain Iso 1	0.1728	0.1008
O15145	ARPC3 Actin-related protein 2/3 complex subunit 3 Iso 1	0.1728	0.3744
O14979	HNRNPDL Heterogeneous nuclear ribonucleoprotein D-like Iso 1	0.1872	0.288
Q9P2E9	RRBP1 Ribosome-binding protein 1 Iso 1	0.1728	0.1584
P25398	RPS12 40S ribosomal protein S12 Iso 1	0.1728	0.2016
P11216	PYGB Glycogen phosphorylase_ brain form Iso 1	0.1728	0.36
Q8N0S2	SYCE1 Synaptonemal complex central element protein 1 Iso 1	0.1872	2.1744
Q6P2M8	PNCK Calcium/calmodulin-dependent protein kinase type 1B Iso 1	0.216	1.908
Q14240	EIF4A2 Eukaryotic initiation factor 4A-II Iso 2	0.1872	0.1512
P50991	CCT4 T-complex protein 1 subunit delta Iso 2	0.2016	0.2448
P35268	RPL22 60S ribosomal protein L22 Iso 1	0.1872	0.288
O75369	FLNB Filamin-B Iso 5	0.1944	0.0864
P55072	VCP Transitional endoplasmic reticulum ATPase Iso 1	0.1872	0.1008
P62258	YWHAE 14-3-3 protein epsilon SV	0.1872	0.1152
P30153	PPP2R1A Serine/threonine-protein phosphatase 2A 65 kDa regulatory subunit A alpha isoform Iso 1	0.1872	0.2736
Q0IIM8	TBC1D8B TBC1 domain family member 8B Iso 1	0.1872	1.2672
O60664	PLIN3 Perilipin-3 Iso 3	0.2376	0.144
P30626	SRI Sorcin Iso 2	0.2016	1.3248
Q71U36	TUBA1A Tubulin alpha-1A chain Iso 2	0.1944	0.0504
Q13393	PLD1 Phospholipase D1 PLD1B	0.2016	0.7272
P84243	H3F3A;H3F3B Histone H3.3 Iso 1	0.1872	0.1296
Q13748	TUBA3C;TUBA3D Tubulin alpha-3C/D chain Iso 2	0.1944	0.0576
P61106	RAB14 Ras-related protein Rab-14 Iso 1	0.1872	0.2016
P49368	CCT3 T-complex protein 1 subunit gamma Iso 2	0.1944	0.1944
Q9NP86	CABP5 Calcium-binding protein 5 Iso 1	0.1872	1.1808
P46778	RPL21 60S ribosomal protein L21 Iso 1	0.1872	0.3744
P68363	TUBA1B Tubulin alpha-1B chain Iso 1	0.1944	0.0432
Q16695	HIST3H3 Histone H3.1t Iso 1	0.1872	0.1008
Q9ULV0	MYO5B Unconventional myosin-Vb Iso 2	0.3312	0.2952
A7E2F4	GOLGA8A Golgin subfamily A member 8A Iso 2	0.1944	0.5544
A6NNZ2	- Tubulin beta-8 chain-like protein LOC260334 Iso 1	0.1872	0.1728
Q13838	DDX39B Spliceosome RNA helicase DDX39B Iso 1	0.2088	0.216
Q9NZN4	EHD2 EH domain-containing protein 2 Iso 2	0.2592	0.2736
P16949	STMN1 Stathmin Iso 1	0.3888	0.72
O43852	CALU Calumenin Iso 12	0.2448	0.144
P83881	RPL36A 60S ribosomal protein L36a Iso 1	0.2016	0.4752
Q9NY65	TUBA8 Tubulin alpha-8 chain Iso 1	0.216	0.0864
Q9H4B7	TUBB1 Tubulin beta-1 chain Iso 1	0.2016	0.216
Q14974	KPNB1 Importin subunit beta-1 Iso 1	0.3744	0.3168
P78344	EIF4G2 Eukaryotic translation initiation factor 4 gamma 2 Iso 1	0.2232	0.36
P84077	ARF1 ADP-ribosylation factor 1 Iso 1	0.2016	0.1728
Q96AY3	FKBP10 Peptidyl-prolyl cis-trans isomerase FKBP10 Iso 2	0.2016	0.288
Q6NXT2	H3F3C Histone H3.3C Iso 1	0.2016	0.1152
P11488	GNAT1 Guanine nucleotide-binding protein G(t) subunit alpha-1 Iso 1	0.2016	0.4464
Q96BQ5	CCDC127 Coiled-coil domain-containing protein 127 Iso 1	0.2016	2.0016
Q01813	PFKP ATP-dependent 6-phosphofructokinase_ platelet type Iso 1	0.2304	0.2664
P31942	HNRNPH3 Heterogeneous nuclear ribonucleoprotein H3 Iso 3	0.3024	1.2384
Q8IV33	KIAA0825 Uncharacterized protein KIAA0825 Iso 2	0.3456	1.296
P07900	HSP90AA1 Heat shock protein HSP 90-alpha Iso 2	0.2016	0.072
Q9UBI6	GNG12 Guanine nucleotide-binding protein G(I)/G(S)/G(O) subunit gamma-12 Iso 1	0.2016	0.3888
Q99623	PHB2 Prohibitin-2 Iso 2	0.3024	0.5472
P06703	S100A6 Protein S100-A6 Iso 1	0.2016	0.0864
Q15942	ZYX Zyxin Iso 2	0.2232	0.2808
P22314	UBA1 Ubiquitin-like modifier-activating enzyme 1 Iso 1	0.2088	0.1152
O15143	ARPC1B Actin-related protein 2/3 complex subunit 1B Iso 1	0.2016	0.1872
Q5JSL3	DOCK11 Dedicator of cytokinesis protein 11 Iso 1	0.2016	0.648
P26447	S100A4 Protein S100-A4 Iso 1	0.2016	0.288
Q9BQE3	TUBA1C Tubulin alpha-1C chain Iso 1	0.2016	0.0432
Q86TJ2	TADA2B Transcriptional adapter 2-beta Iso 3	0.2016	0.2736
Q8TBY8	PMFBP1 Polyamine-modulated factor 1-binding protein 1 Iso 2	0.2376	0.3672
Q01105	SET Protein SET Iso 2	0.2232	0.3024
Q6ZU64	CFAP65 Cilia- and flagella-associated protein 65 Iso 3	0.216	0.5904
P35749	MYH11 Myosin-11 Iso 4	0.2304	0.1296
Q14568	HSP90AA2P Heat shock protein HSP 90-alpha A2 Iso 1	0.216	0.1728
Q969Q0	RPL36AL 60S ribosomal protein L36a-like Iso 1	0.216	0.4176
P50454	SERPINH1 Serpin H1 Iso 1	0.216	0.1008
P61353	RPL27 60S ribosomal protein L27 Iso 1	0.216	0.3168
P22392	NME2 Nucleoside diphosphate kinase B Iso 3	0.2232	0.1224
P60468	SEC61B Protein transport protein Sec61 subunit beta Iso 1	0.216	0.8496
P06748	NPM1 Nucleophosmin Iso 2	0.216	0.2016
Q5FWF6	ZNF789 Zinc finger protein 789 Iso 1	0.3888	2.304
P04075	ALDOA Fructose-bisphosphate aldolase A Iso 2	0.2232	0.0864
Q96NL3	ZNF599 Zinc finger protein 599 Iso 2	0.2736	3.1176
P15531	NME1 Nucleoside diphosphate kinase A Iso 2	0.2232	0.1512
Q8TC20	CAGE1 Cancer-associated gene 1 protein Iso 4	0.216	0.5472
Q9NXF1	TEX10 Testis-expressed protein 10 Iso 2	0.216	0.3816
P0DME0	SETSIP Protein SETSIP Iso 1	0.216	0.3168
P05455	SSB Lupus La protein Iso 1	0.216	1.3248
P07814	EPRS Bifunctional glutamate/proline--tRNA ligase Iso 1	0.2304	0.2592
Q99729	HNRNPAB Heterogeneous nuclear ribonucleoprotein A/B Iso 3	0.2808	0.3384
P60866	RPS20 40S ribosomal protein S20 Iso 1	0.2376	0.216
P22234	PAICS Multifunctional protein ADE2 Iso 1	0.2304	1.6848
O00410	IPO5 Importin-5 Iso 3	0.504	1.0008
P27797	CALR Calreticulin Iso 1	0.2304	0.1008
O00159	MYO1C Unconventional myosin-Ic Iso 1	0.2592	0.3168
P60842	EIF4A1 Eukaryotic initiation factor 4A-I Iso 1	0.288	0.1584
P55209	NAP1L1 Nucleosome assembly protein 1-like 1 Iso 3	0.2304	0.2448
P0DMR1	HNRNPCL4 Heterogeneous nuclear ribonucleoprotein C-like 4 Iso 1	0.2304	0.6336
P53999	SUB1 Activated RNA polymerase II transcriptional coactivator p15 Iso 1	0.2304	1.1952
P50552	VASP Vasodilator-stimulated phosphoprotein Iso 1	0.2304	1.0512
Q86TI0	TBC1D1 TBC1 domain family member 1 Iso 2	0.288	0.4968
P84098	RPL19 60S ribosomal protein L19 Iso 1	0.2304	0.2448
Q9UNX3	RPL26L1 60S ribosomal protein L26-like 1 Iso 1	0.2304	0.4608
Q96I25	RBM17 Splicing factor 45 Iso 1	0.2304	0.3312
Q562E7	WDR81 WD repeat-containing protein 81 Iso 4	0.2376	0.6408
Q8NE71	ABCF1 ATP-binding cassette sub-family F member 1 Iso 1	0.2376	0.4032
P68104	EEF1A1 Elongation factor 1-alpha 1 Iso 2	0.2592	0.072
Q02543	RPL18A 60S ribosomal protein L18a Iso 1	0.2304	0.3024
O15460	P4HA2 Prolyl 4-hydroxylase subunit alpha-2 IIa	0.2376	0.1656
P08238	HSP90AB1 Heat shock protein HSP 90-beta Iso 1	0.2304	0.0576
P41091	EIF2S3 Eukaryotic translation initiation factor 2 subunit 3 Iso 1	0.2304	0.3456
P63104	YWHAZ 14-3-3 protein zeta/delta Iso 1	0.2592	0.108
P06744	GPI Glucose-6-phosphate isomerase Iso 2	0.2376	0.1944
O75448	MED24 Mediator of RNA polymerase II transcription subunit 24 Iso 1	0.4032	1.2168
P57723	PCBP4 Poly(rC)-binding protein 4 Iso 1	0.3168	1.368
P14550	AKR1A1 Alcohol dehydrogenase [NADP(+)] Iso 1	0.2448	0.7488
O43390	HNRNPR Heterogeneous nuclear ribonucleoprotein R Iso 2	0.2664	0.2376
P20042	EIF2S2 Eukaryotic translation initiation factor 2 subunit 2 Iso 1	0.2448	1.6992
Q07020	RPL18 60S ribosomal protein L18 Iso 1	0.252	0.1512
P02452	COL1A1 Collagen alpha-1(I) chain Iso 1	0.2448	0.1008
Q13233	MAP3K1 Mitogen-activated protein kinase kinase kinase 1 Iso 1	0.2448	0.4608
P61088	UBE2N Ubiquitin-conjugating enzyme E2 N Iso 1	0.2448	0.3888
Q5VTE0	EEF1A1P5 Putative elongation factor 1-alpha-like 3 Iso 1	0.2448	0.0864
Q9UN67	PCDHB10 Protocadherin beta-10 Iso 1	0.2448	0.288
P05556	ITGB1 Integrin beta-1 Iso 1	0.2736	0.1872
Q01995	TAGLN Transgelin Iso 1	0.2448	0.2592
O95782	AP2A1 AP-2 complex subunit alpha-1 B	0.252	0.324
Q9Y536	PPIAL4A Peptidyl-prolyl cis-trans isomerase A-like 4A Iso 1	0.2448	0.144
P62917	RPL8 60S ribosomal protein L8 Iso 1	0.2448	0.2304
P60900	PSMA6 Proteasome subunit alpha type-6 Iso 1	0.252	1.188
Q71UI9	H2AFV Histone H2A.V Iso 5	0.3456	0.1728
P07355	ANXA2 Annexin A2 Iso 2	0.2592	0.0432
P07737	PFN1 Profilin-1 Iso 1	0.2592	0.1008
P21589	NT5E 5&apos;-nucleotidase Iso 1	0.2664	0.5256
P36873	PPP1CC Serine/threonine-protein phosphatase PP1-gamma catalytic subunit Gamma-2	0.2664	0.2448
Q13185	CBX3 Chromobox protein homolog 3 Iso 1	0.2592	1.3824
Q00839	HNRNPU Heterogeneous nuclear ribonucleoprotein U Long	0.2808	0.18
P30613	PKLR Pyruvate kinase PKLR L-type	0.2664	0.1296
A6NMY6	ANXA2P2 Putative annexin A2-like protein Iso 1	0.2592	0.0432
P49411	TUFM Elongation factor Tu_ mitochondrial Iso 1	0.2592	0.3312
Q9BVK6	TMED9 Transmembrane emp24 domain-containing protein 9 Iso 1	0.2592	0.5904
Q13402	MYO7A Unconventional myosin-VIIa Iso 5	0.2592	1.4976
P62136	PPP1CA Serine/threonine-protein phosphatase PP1-alpha catalytic subunit Iso 2	0.2592	0.2592
H7BZ55	CROCC2 Putative ciliary rootlet coiled-coil protein 2 Iso 1	0.2592	1.008
Q04828	AKR1C1 Aldo-keto reductase family 1 member C1 Iso 1	0.2592	0.576
P83731	RPL24 60S ribosomal protein L24 Iso 1	0.2592	0.2736
Q8NDW8	TTC21A Tetratricopeptide repeat protein 21A Iso 6	0.3312	1.584
Q59GN2	RPL39P5 Putative 60S ribosomal protein L39-like 5 Iso 1	0.2592	1.2384
P32019	INPP5B Type II inositol 1_4_5-trisphosphate 5-phosphatase Iso 3	0.288	0.4176
P18669	PGAM1 Phosphoglycerate mutase 1 Iso 1	0.2592	0.1152
P62491	RAB11A Ras-related protein Rab-11A Iso 2	0.2808	0.4464
P23284	PPIB Peptidyl-prolyl cis-trans isomerase B Iso 1	0.2592	0.0864
P00338	LDHA L-lactate dehydrogenase A chain Iso 4	0.3888	0.0864
P09382	LGALS1 Galectin-1 Iso 1	0.2592	0.0576
P40926	MDH2 Malate dehydrogenase_ mitochondrial Iso 1	0.2952	0.1368
Q7Z494	NPHP3 Nephrocystin-3 Iso 3	0.2736	0.3168
P62244	RPS15A 40S ribosomal protein S15a Iso 1	0.2736	0.1872
P62937	PPIA Peptidyl-prolyl cis-trans isomerase A Iso 1	0.3672	0.1368
Q15907	RAB11B Ras-related protein Rab-11B Iso 2	0.2736	0.4536
P08758	ANXA5 Annexin A5 Iso 1	0.2736	0.0576
P13639	EEF2 Elongation factor 2 Iso 1	0.2736	0.0864
P16402	HIST1H1D Histone H1.3 Iso 1	0.2736	0.2736
P19105	MYL12A Myosin regulatory light chain 12A Iso 1	0.2736	0.1728
O00299	CLIC1 Chloride intracellular channel protein 1 Iso 1	0.2736	0.1152
P30508	HLA-C HLA class I histocompatibility antigen_ Cw-12 alpha chain Iso 1	0.2736	1.5696
Q01518	CAP1 Adenylyl cyclase-associated protein 1 Iso 2	0.2736	0.1008
Q06323	PSME1 Proteasome activator complex subunit 1 Iso 3	0.3168	2.3904
P62854	RPS26 40S ribosomal protein S26 Iso 1	0.2736	0.4032
P25788	PSMA3 Proteasome subunit alpha type-3 Iso 1	0.3024	0.5688
P13010	XRCC5 X-ray repair cross-complementing protein 5 Iso 1	0.2736	0.3888
O14772	FPGT Fucose-1-phosphate guanylyltransferase Iso 2	0.2736	0.6768
P51178	PLCD1 1-phosphatidylinositol 4_5-bisphosphate phosphodiesterase delta-1 Iso 1	0.3456	1.2456
Q58FF8	HSP90AB2P Putative heat shock protein HSP 90-beta 2 Iso 1	0.2736	0.1152
Q7KZF4	SND1 Staphylococcal nuclease domain-containing protein 1 Iso 1	0.2736	0.1872
P35232	PHB Prohibitin Iso 2	0.2952	0.3312
Q9BQI6	SLF1 SMC5-SMC6 complex localization factor protein 1 Iso 1	0.2808	2.1456
P67936	TPM4 Tropomyosin alpha-4 chain Iso 2	0.288	0.1152
P38919	EIF4A3 Eukaryotic initiation factor 4A-III Iso 1	0.2736	0.3888
P55795	HNRNPH2 Heterogeneous nuclear ribonucleoprotein H2 Iso 1	0.288	0.216
P05023	ATP1A1 Sodium/potassium-transporting ATPase subunit alpha-1 Iso 3	0.3168	1.512
P23396	RPS3 40S ribosomal protein S3 Iso 2	0.3096	0.1656
Q3V6T2	CCDC88A Girdin Iso 5	0.3312	0.2448
P10911	MCF2 Proto-oncogene DBL Iso 6	0.3312	0.6048
Q5T7N2	L1TD1 LINE-1 type transposase domain-containing protein 1 Iso 1	0.288	0.36
P07996	THBS1 Thrombospondin-1 Iso 2	0.3096	0.1368
P35580	MYH10 Myosin-10 Iso 5	0.3024	0.1008
P30048	PRDX3 Thioredoxin-dependent peroxide reductase_ mitochondrial Iso 2	0.3024	0.2736
Q14847	LASP1 LIM and SH3 domain protein 1 Iso 3	0.3168	0.2736
P07437	TUBB Tubulin beta chain Iso 1	0.288	0.072
Q16555	DPYSL2 Dihydropyrimidinase-related protein 2 Iso 2	0.3024	0.1584
P62269	RPS18 40S ribosomal protein S18 Iso 1	0.288	0.2592
P05386	RPLP1 60S acidic ribosomal protein P1 Iso 1	0.288	0.1872
Q8IUE6	HIST2H2AB Histone H2A type 2-B Iso 1	0.288	0.1728
Q9Y230	RUVBL2 RuvB-like 2 Iso 1	0.2952	0.3744
P10412	HIST1H1E Histone H1.4 Iso 1	0.288	0.3024
A6NKH3	RPL37AP8 Putative 60S ribosomal protein L37a-like protein Iso 1	0.3024	1.512
P62888	RPL30 60S ribosomal protein L30 Iso 1	0.3024	0.1728
P14618	PKM Pyruvate kinase PKM M2	0.3456	0.0576
Q99733	NAP1L4 Nucleosome assembly protein 1-like 4 Iso 2	0.3168	0.5184
P16403	HIST1H1C Histone H1.2 Iso 1	0.3024	0.3312
O15085	ARHGEF11 Rho guanine nucleotide exchange factor 11 Iso 2	0.3024	0.2808
Q07065	CKAP4 Cytoskeleton-associated protein 4 Iso 1	0.3024	0.0864
P25705	ATP5A1 ATP synthase subunit alpha_ mitochondrial Iso 3	0.3456	0.1296
O14950	MYL12B Myosin regulatory light chain 12B Iso 1	0.3024	0.2016
P53618	COPB1 Coatomer subunit beta Iso 1	0.3024	0.3888
P62834	RAP1A Ras-related protein Rap-1A Iso 1	0.3024	0.4032
P62140	PPP1CB Serine/threonine-protein phosphatase PP1-beta catalytic subunit Iso 1	0.3024	0.2304
P62829	RPL23 60S ribosomal protein L23 Iso 1	0.3024	0.1584
Q9HC10	OTOF Otoferlin Iso 4	0.36	1.656
P60953	CDC42 Cell division control protein 42 homolog Iso 1	0.3456	0.2736
P27361	MAPK3 Mitogen-activated protein kinase 3 Iso 2	0.6192	0.648
P53396	ACLY ATP-citrate synthase Iso 1	0.3168	0.216
P30505	HLA-C HLA class I histocompatibility antigen_ Cw-8 alpha chain Iso 1	0.3024	1.3536
Q8IZ41	RASEF Ras and EF-hand domain-containing protein Iso 2	0.3024	4.032
P63128	ERVK-9 Endogenous retrovirus group K member 9 Pol protein Iso 1	0.3024	0.936
Q14103	HNRNPD Heterogeneous nuclear ribonucleoprotein D0 Iso 2	0.3168	0.252
P62633	CNBP Cellular nucleic acid-binding protein Iso 8	0.3528	0.6048
Q96QK1	VPS35 Vacuolar protein sorting-associated protein 35 Iso 1	0.3024	1.1808
P63244	RACK1 Receptor of activated protein C kinase 1 Iso 1	0.3024	0.1728
P10809	HSPD1 60 kDa heat shock protein_ mitochondrial Iso 2	0.3456	0.1872
Q8NHW5	RPLP0P6 60S acidic ribosomal protein P0-like Iso 1	0.3168	0.1296
P62191	PSMC1 26S proteasome regulatory subunit 4 Iso 1	0.3312	0.8352
P26599	PTBP1 Polypyrimidine tract-binding protein 1 Iso 2	0.36	0.2736
P52907	CAPZA1 F-actin-capping protein subunit alpha-1 Iso 1	0.3168	0.1728
P39023	RPL3 60S ribosomal protein L3 Iso 1	0.3168	0.1872
Q96M83	CCDC7 Coiled-coil domain-containing protein 7 Iso 1	0.3168	0.3456
P60903	S100A10 Protein S100-A10 Iso 1	0.3168	0.8496
P62318	SNRPD3 Small nuclear ribonucleoprotein Sm D3 Iso 1	0.3744	1.152
P0DN37	PPIAL4G Peptidyl-prolyl cis-trans isomerase A-like 4G Iso 1	0.3168	0.2016
P30085	CMPK1 UMP-CMP kinase Iso 1	0.5904	0.9
P53675	CLTCL1 Clathrin heavy chain 2 Iso 1	0.3528	0.1944
P17931	LGALS3 Galectin-3 Iso 1	0.3312	0.288
Q2WGJ9	FER1L6 Fer-1-like protein 6 Iso 1	0.3312	0.6336
Q9NQC3	RTN4 Reticulon-4 Iso 5	0.4032	0.3312
P07686	HEXB Beta-hexosaminidase subunit beta Iso 1	0.3312	0.6768
Q9H299	SH3BGRL3 SH3 domain-binding glutamic acid-rich-like protein 3 Iso 1	0.3312	0.216
P02545	LMNA Prelamin-A/C ADelta10	0.3456	0.0576
P31939	ATIC Bifunctional purine biosynthesis protein PURH Iso 1	0.3384	0.2592
Q12931	TRAP1 Heat shock protein 75 kDa_ mitochondrial Iso 2	0.3384	0.1368
P0DN26	PPIAL4F Peptidyl-prolyl cis-trans isomerase A-like 4F Iso 1	0.3312	0.1872
P30512	HLA-A HLA class I histocompatibility antigen_ A-29 alpha chain Iso 1	0.3312	1.3104
P53621	COPA Coatomer subunit alpha Iso 1	0.3384	0.3096
P84103	SRSF3 Serine/arginine-rich splicing factor 3 Iso 2	0.3528	0.396
A0A075B759	PPIAL4E Peptidyl-prolyl cis-trans isomerase A-like 4E Iso 1	0.3312	0.1872
P06576	ATP5B ATP synthase subunit beta_ mitochondrial Iso 1	0.3312	0.144
A6NIZ1	- Ras-related protein Rap-1b-like protein Iso 1	0.3312	0.4896
Q96QV6	HIST1H2AA Histone H2A type 1-A Iso 1	0.3312	0.1152
B2RXH8	HNRNPCL2 Heterogeneous nuclear ribonucleoprotein C-like 2 Iso 1	0.3456	0.6768
P11908	PRPS2 Ribose-phosphate pyrophosphokinase 2 Iso 1	0.3672	0.4752
P07741	APRT Adenine phosphoribosyltransferase Iso 2	0.3528	1.6056
O43242	PSMD3 26S proteasome non-ATPase regulatory subunit 3 Iso 1	0.3456	1.224
P63000	RAC1 Ras-related C3 botulinum toxin substrate 1 B	0.36	0.2304
P06396	GSN Gelsolin Iso 4	0.3528	0.1728
P62070	RRAS2 Ras-related protein R-Ras2 Iso 1	0.4608	2.8728
P0C0S5	H2AFZ Histone H2A.Z Iso 1	0.3456	0.144
P14324	FDPS Farnesyl pyrophosphate synthase Iso 1	0.4104	1.1952
P16104	H2AFX Histone H2AX Iso 1	0.3456	0.1152
F5H284	PPIAL4D Peptidyl-prolyl cis-trans isomerase A-like 4D Iso 1	0.3456	0.2016
P61513	RPL37A 60S ribosomal protein L37a Iso 1	0.3456	1.08
Q92688	ANP32B Acidic leucine-rich nuclear phosphoprotein 32 family member B Iso 2	0.3528	0.5184
Q14019	COTL1 Coactosin-like protein Iso 1	0.36	0.2304
Q04941	PLP2 Proteolipid protein 2 Iso 1	0.36	1.0944
Q6AHZ1	ZNF518A Zinc finger protein 518A Iso 1	0.3816	0.3096
P26640	VARS Valine--tRNA ligase Iso 2	0.4248	1.296
P29966	MARCKS Myristoylated alanine-rich C-kinase substrate Iso 1	0.36	0.288
O75347	TBCA Tubulin-specific chaperone A Iso 1	0.36	0.5472
Q9NVA2	SEPT11 Septin-11 Iso 1	0.3672	0.3024
P28482	MAPK1 Mitogen-activated protein kinase 1 Iso 1	0.3816	0.684
Q6ZMY3	SPOCD1 SPOC domain-containing protein 1 Iso 1	0.4464	0.6192
P62424	RPL7A 60S ribosomal protein L7a Iso 1	0.36	0.2016
P17987	TCP1 T-complex protein 1 subunit alpha Iso 1	0.36	0.2592
P30456	HLA-A HLA class I histocompatibility antigen_ A-43 alpha chain Iso 1	0.36	1.2384
P51571	SSR4 Translocon-associated protein subunit delta Iso 1	0.36	0.2592
Q15293	RCN1 Reticulocalbin-1 Iso 2	0.3672	0.2448
P62753	RPS6 40S ribosomal protein S6 Iso 1	0.36	0.216
Q9Y2Q3	GSTK1 Glutathione S-transferase kappa 1 Iso 4	0.4104	1.548
P42330	AKR1C3 Aldo-keto reductase family 1 member C3 Iso 2	0.4536	0.6984
A0A0B4J2A2	PPIAL4C Peptidyl-prolyl cis-trans isomerase A-like 4C Iso 1	0.36	0.1728
P62942	FKBP1A Peptidyl-prolyl cis-trans isomerase FKBP1A Iso 1	0.3744	0.2736
P43487	RANBP1 Ran-specific GTPase-activating protein Iso 1	0.3816	0.2232
P63167	DYNLL1 Dynein light chain 1_ cytoplasmic Iso 1	0.3744	1.6128
Q9NTK5	OLA1 Obg-like ATPase 1 Iso 1	0.5328	3.3552
Q9Y259	CHKB Choline/ethanolamine kinase Iso 1	0.3744	0.6624
Q96Q89	KIF20B Kinesin-like protein KIF20B Iso 4	0.4032	0.3528
P07585	DCN Decorin A	0.3744	4.68
P61158	ACTR3 Actin-related protein 3 Iso 1	0.3744	0.1872
P15153	RAC2 Ras-related C3 botulinum toxin substrate 2 Iso 1	0.3744	0.288
P68371	TUBB4B Tubulin beta-4B chain Iso 1	0.3744	0.0864
P62280	RPS11 40S ribosomal protein S11 Iso 1	0.3744	0.2304
Q9H9S3	SEC61A2 Protein transport protein Sec61 subunit alpha isoform 2 Iso 1	0.4464	1.4544
P13987	CD59 CD59 glycoprotein Iso 1	0.3744	0.2016
P30050	RPL12 60S ribosomal protein L12 Iso 1	0.4824	0.1944
P43686	PSMC4 26S proteasome regulatory subunit 6B Iso 1	0.3816	0.9576
P31949	S100A11 Protein S100-A11 Iso 1	0.3744	0.1584
P09497	CLTB Clathrin light chain B Non-brain	0.3888	2.3472
P10314	HLA-A HLA class I histocompatibility antigen_ A-32 alpha chain Iso 1	0.3744	1.0224
P62314	SNRPD1 Small nuclear ribonucleoprotein Sm D1 Iso 1	0.3888	0.864
Q13642	FHL1 Four and a half LIM domains protein 1 Iso 2	0.6192	0.7344
P04350	TUBB4A Tubulin beta-4A chain Iso 1	0.3888	0.072
Q03135	CAV1 Caveolin-1 Iso 1	0.4104	0.2808
O14818	PSMA7 Proteasome subunit alpha type-7 Iso 3	0.6048	0.3744
P46782	RPS5 40S ribosomal protein S5 Iso 1	0.3888	0.1728
O14602	EIF1AY Eukaryotic translation initiation factor 1A_ Y-chromosomal Iso 1	0.3888	1.9152
Q9BVA1	TUBB2B Tubulin beta-2B chain Iso 1	0.3888	0.0864
P04843	RPN1 Dolichyl-diphosphooligosaccharide--protein glycosyltransferase subunit 1 Iso 1	0.3888	0.1728
Q9NSE4	IARS2 Isoleucine--tRNA ligase_ mitochondrial Iso 1	0.3888	0.7344
P12956	XRCC6 X-ray repair cross-complementing protein 6 Iso 1	0.4176	0.2736
Q13885	TUBB2A Tubulin beta-2A chain Iso 1	0.4032	0.1008
Q13907	IDI1 Isopentenyl-diphosphate Delta-isomerase 1 Iso 2	0.8856	1.152
P61978	HNRNPK Heterogeneous nuclear ribonucleoprotein K Iso 3	0.4176	0.144
P60763	RAC3 Ras-related C3 botulinum toxin substrate 3 Iso 1	0.4032	0.2736
Q96I24	FUBP3 Far upstream element-binding protein 3 Iso 1	0.5832	2.9952
P05388	RPLP0 60S acidic ribosomal protein P0 Iso 2	0.4032	0.1224
Q9UNL2	SSR3 Translocon-associated protein subunit gamma Iso 1	0.4248	0.9072
P30455	HLA-A HLA class I histocompatibility antigen_ A-36 alpha chain Iso 1	0.4032	0.9792
P62826	RAN GTP-binding nuclear protein Ran Iso 1	0.4032	0.1584
P00367	GLUD1 Glutamate dehydrogenase 1_ mitochondrial Iso 2	0.4176	0.4752
P09622	DLD Dihydrolipoyl dehydrogenase_ mitochondrial Iso 2	0.4464	2.4048
O60506	SYNCRIP Heterogeneous nuclear ribonucleoprotein Q Iso 5	0.4896	0.1872
P37802	TAGLN2 Transgelin-2 Iso 2	0.4248	0.108
P08134	RHOC Rho-related GTP-binding protein RhoC Iso 1	0.4176	0.2016
Q14135	VGLL4 Transcription cofactor vestigial-like protein 4 Iso 1	0.4176	1.9872
Q9Y2T7	YBX2 Y-box-binding protein 2 Iso 1	0.4176	1.1088
Q9TNN7	HLA-C HLA class I histocompatibility antigen_ Cw-5 alpha chain Iso 1	0.4176	1.4112
P04439	HLA-A HLA class I histocompatibility antigen_ A-3 alpha chain Iso 1	0.4176	0.5616
Q9UHB6	LIMA1 LIM domain and actin-binding protein 1 Iso 5	0.432	0.3312
P13746	HLA-A HLA class I histocompatibility antigen_ A-11 alpha chain Iso 1	0.4248	0.648
P16188	HLA-A HLA class I histocompatibility antigen_ A-30 alpha chain Iso 1	0.4176	0.6192
P46781	RPS9 40S ribosomal protein S9 Iso 1	0.4176	0.2304
P20700	LMNB1 Lamin-B1 Iso 1	0.4176	0.2592
P30501	HLA-C HLA class I histocompatibility antigen_ Cw-2 alpha chain Iso 1	0.4176	1.1376
Q8N573	OXR1 Oxidation resistance protein 1 Iso 1	0.5184	3.6144
P30450	HLA-A HLA class I histocompatibility antigen_ A-26 alpha chain Iso 1	0.432	1.1232
P00505	GOT2 Aspartate aminotransferase_ mitochondrial Iso 1	0.432	1.7136
Q8TEW8	PARD3B Partitioning defective 3 homolog B Iso 6	0.4896	1.3176
P30443	HLA-A HLA class I histocompatibility antigen_ A-1 alpha chain Iso 1	0.432	0.9072
P78371	CCT2 T-complex protein 1 subunit beta Iso 2	0.4392	0.1944
P62861	FAU 40S ribosomal protein S30 Iso 1	0.432	1.152
Q16629	SRSF7 Serine/arginine-rich splicing factor 7 Iso 3	0.4896	1.188
P04083	ANXA1 Annexin A1 Iso 1	0.432	0.072
O00154	ACOT7 Cytosolic acyl coenzyme A thioester hydrolase Iso 6	0.5904	1.9728
Q8TAA3	PSMA8 Proteasome subunit alpha type-7-like Iso 3	0.4608	0.3888
P28066	PSMA5 Proteasome subunit alpha type-5 Iso 1	0.5256	0.504
Q8IVG5	SAMD9L Sterile alpha motif domain-containing protein 9-like Iso 1	0.432	1.0944
P04216	THY1 Thy-1 membrane glycoprotein Iso 1	0.432	0.2592
P23246	SFPQ Splicing factor_ proline- and glutamine-rich Short	0.4536	0.288
P18462	HLA-A HLA class I histocompatibility antigen_ A-25 alpha chain Iso 1	0.4464	1.0512
O75390	CS Citrate synthase_ mitochondrial Iso 1	0.4464	0.7056
Q15654	TRIP6 Thyroid receptor-interacting protein 6 Iso 1	0.4464	4.0032
O76021	RSL1D1 Ribosomal L1 domain-containing protein 1 Iso 1	0.4464	2.664
Q9UNH7	SNX6 Sorting nexin-6 Iso 1	0.4536	1.1736
P43034	PAFAH1B1 Platelet-activating factor acetylhydrolase IB subunit alpha Iso 1	0.4608	1.368
Q5SQN1	SNAP47 Synaptosomal-associated protein 47 Iso 1	0.5688	0.5616
P05976	MYL1 Myosin light chain 1/3_ skeletal muscle isoform MLC1	0.4608	3.24
P30536	TSPO Translocator protein Iso 1	0.4608	1.2096
P35221	CTNNA1 Catenin alpha-1 Iso 2	0.4608	1.1376
Q13347	EIF3I Eukaryotic translation initiation factor 3 subunit I Iso 1	0.4608	0.7056
P61254	RPL26 60S ribosomal protein L26 Iso 1	0.4608	0.36
P32455	GBP1 Guanylate-binding protein 1 Iso 1	0.4608	1.9872
P61586	RHOA Transforming protein RhoA Iso 1	0.4608	0.216
P08133	ANXA6 Annexin A6 Iso 2	0.4824	0.0792
Q9BZV1	UBXN6 UBX domain-containing protein 6 Iso 2	0.5472	2.8872
P09972	ALDOC Fructose-bisphosphate aldolase C Iso 1	0.4752	0.1872
E9PAV3	NACA Nascent polypeptide-associated complex subunit alpha_ muscle-specific form skNAC	0.6192	0.3312
Q5JNZ5	RPS26P11 Putative 40S ribosomal protein S26-like 1 Iso 1	0.4752	0.4464
Q9Y3U8	RPL36 60S ribosomal protein L36 Iso 1	0.4752	1.872
Q6DN03	HIST2H2BC Putative histone H2B type 2-C Iso 1	0.4752	0.3888
Q5BJE1	CCDC178 Coiled-coil domain-containing protein 178 Iso 4	0.5544	0.7848
O94905	ERLIN2 Erlin-2 Iso 1	0.504	1.5408
Q15717	ELAVL1 ELAV-like protein 1 Iso 2	0.5184	1.1088
Q07000	HLA-C HLA class I histocompatibility antigen_ Cw-15 alpha chain Iso 1	0.4896	1.44
P30084	ECHS1 Enoyl-CoA hydratase_ mitochondrial Iso 1	0.4896	0.6336
O43426	SYNJ1 Synaptojanin-1 Iso 3	0.6192	1.296
P27695	APEX1 DNA-(apurinic or apyrimidinic site) lyase Iso 1	0.4896	0.8064
P30447	HLA-A HLA class I histocompatibility antigen_ A-23 alpha chain Iso 1	0.4896	0.7776
Q96AG4	LRRC59 Leucine-rich repeat-containing protein 59 Iso 1	0.4896	0.216
O75396	SEC22B Vesicle-trafficking protein SEC22b Iso 1	0.504	0.288
P36578	RPL4 60S ribosomal protein L4 Iso 1	0.504	0.2448
P39019	RPS19 40S ribosomal protein S19 Iso 1	0.504	0.9648
Q16181	SEPT7 Septin-7 Iso 2	0.504	0.2736
Q9H4M9	EHD1 EH domain-containing protein 1 Iso 1	0.504	0.7776
P05198	EIF2S1 Eukaryotic translation initiation factor 2 subunit 1 Iso 1	0.504	0.6048
P30457	HLA-A HLA class I histocompatibility antigen_ A-66 alpha chain Iso 1	0.504	0.7632
Q6DRA6	HIST2H2BD Putative histone H2B type 2-D Iso 1	0.504	0.4752
P16189	HLA-A HLA class I histocompatibility antigen_ A-31 alpha chain Iso 1	0.504	0.7488
Q14118	DAG1 Dystroglycan Iso 1	0.504	0.2592
P63241	EIF5A Eukaryotic translation initiation factor 5A-1 Iso 2	0.54	0.3528
O94964	SOGA1 Protein SOGA1 Iso 2	0.5616	0.9936
Q86VH2	KIF27 Kinesin-like protein KIF27 Iso 3	0.5184	0.7776
Q29963	HLA-C HLA class I histocompatibility antigen_ Cw-6 alpha chain Iso 1	0.5184	1.3536
P39687	ANP32A Acidic leucine-rich nuclear phosphoprotein 32 family member A Iso 1	0.5184	0.4896
Q86VP6	CAND1 Cullin-associated NEDD8-dissociated protein 1 Iso 1	0.5256	0.8064
P05534	HLA-A HLA class I histocompatibility antigen_ A-24 alpha chain Iso 1	0.5184	0.7488
P62683	ERVK-21 Endogenous retrovirus group K member 21 Gag polyprotein Iso 1	0.5184	1.0368
P09601	HMOX1 Heme oxygenase 1 Iso 1	0.5184	0.3024
P63173	RPL38 60S ribosomal protein L38 Iso 1	0.5184	0.4608
Q14765	STAT4 Signal transducer and activator of transcription 4 Iso 1	0.5328	1.5264
P01891	HLA-A HLA class I histocompatibility antigen_ A-68 alpha chain Iso 1	0.5328	0.7488
P16989	YBX3 Y-box-binding protein 3 Iso 3	0.6048	0.6624
Q15181	PPA1 Inorganic pyrophosphatase Iso 1	0.5328	0.432
P10316	HLA-A HLA class I histocompatibility antigen_ A-69 alpha chain Iso 1	0.5328	0.72
O75884	RBBP9 Putative hydrolase RBBP9 Iso 2	0.5472	1.1304
P01892	HLA-A HLA class I histocompatibility antigen_ A-2 alpha chain Iso 1	0.5328	0.6192
P17516	AKR1C4 Aldo-keto reductase family 1 member C4 Iso 1	0.5472	0.9504
P30459	HLA-A HLA class I histocompatibility antigen_ A-74 alpha chain Iso 1	0.5472	0.9504
P80217	IFI35 Interferon-induced 35 kDa protein Iso 2	0.7272	2.9088
Q9Y608	LRRFIP2 Leucine-rich repeat flightless-interacting protein 2 Iso 1	0.5472	1.9728
P62081	RPS7 40S ribosomal protein S7 Iso 1	0.5472	0.2448
P46777	RPL5 60S ribosomal protein L5 Iso 1	0.5472	0.3312
Q00653	NFKB2 Nuclear factor NF-kappa-B p100 subunit Iso 1	0.5904	1.7136
P78417	GSTO1 Glutathione S-transferase omega-1 Iso 1	0.9504	0.9936
P84095	RHOG Rho-related GTP-binding protein RhoG Iso 1	0.5616	0.4464
P54727	RAD23B UV excision repair protein RAD23 homolog B Iso 1	0.7272	0.3888
P18621	RPL17 60S ribosomal protein L17 Iso 3	0.5904	0.2736
P06454	PTMA Prothymosin alpha Iso 1	0.5832	0.2664
Q9NZN3	EHD3 EH domain-containing protein 3 Iso 1	0.8136	1.5552
Q14764	MVP Major vault protein Iso 1	0.576	0.1728
Q6IS14	EIF5AL1 Eukaryotic translation initiation factor 5A-1-like Iso 1	0.576	0.4032
P27482	CALML3 Calmodulin-like protein 3 Iso 1	0.576	0.8064
P99999	CYCS Cytochrome c Iso 1	0.576	0.576
P30453	HLA-A HLA class I histocompatibility antigen_ A-34 alpha chain Iso 1	0.576	0.6336
P62750	RPL23A 60S ribosomal protein L23a Iso 1	0.5904	0.3744
Q12792	TWF1 Twinfilin-1 Iso 3	0.6192	2.1456
Q7Z6E9	RBBP6 E3 ubiquitin-protein ligase RBBP6 Iso 1	0.8496	2.1024
Q9UJU6	DBNL Drebrin-like protein Iso 5	0.9576	2.1672
P21108	PRPS1L1 Ribose-phosphate pyrophosphokinase 3 Iso 1	0.5904	0.3456
P08865	RPSA 40S ribosomal protein SA Iso 1	0.5904	0.1728
Q2VIR3	EIF2S3L Putative eukaryotic translation initiation factor 2 subunit 3-like protein Iso 1	1.2168	1.1664
P11766	ADH5 Alcohol dehydrogenase class-3 Iso 1	0.6048	0.2016
P07858	CTSB Cathepsin B Iso 1	0.6048	0.3168
P32969	RPL9;RPL9P7;RPL9P8;RPL9P9 60S ribosomal protein L9 Iso 1	0.6048	0.2016
P19338	NCL Nucleolin Iso 1	0.6048	0.1584
P22626	HNRNPA2B1 Heterogeneous nuclear ribonucleoproteins A2/B1 A2	0.6048	0.1872
Q9C029	TRIM7 Tripartite motif-containing protein 7 Iso 1	0.6048	0.8496
Q9GZV4	EIF5A2 Eukaryotic translation initiation factor 5A-2 Iso 1	0.6048	0.36
P16190	HLA-A HLA class I histocompatibility antigen_ A-33 alpha chain Iso 1	0.6192	0.8352
O15260	SURF4 Surfeit locus protein 4 Iso 2	0.6336	0.8064
Q9NX45	SOHLH2 Spermatogenesis- and oogenesis-specific basic helix-loop-helix-containing protein 2 Iso 3	0.6192	1.944
Q9BYC5	FUT8 Alpha-(1_6)-fucosyltransferase Iso 1	0.6192	3.6288
Q58FF7	HSP90AB3P Putative heat shock protein HSP 90-beta-3 Iso 1	0.6192	0.144
Q9ULH0	KIDINS220 Kinase D-interacting substrate of 220 kDa Iso 1	0.6696	1.0872
P98082	DAB2 Disabled homolog 2 Iso 1	0.6624	0.6912
Q9UBZ9	REV1 DNA repair protein REV1 Iso 1	0.6552	0.4176
Q99584	S100A13 Protein S100-A13 Iso 1	0.6336	0.3744
P55884	EIF3B Eukaryotic translation initiation factor 3 subunit B Iso 2	0.6984	0.6192
Q15008	PSMD6 26S proteasome non-ATPase regulatory subunit 6 Iso 4	0.6696	2.376
Q9UJZ1	STOML2 Stomatin-like protein 2_ mitochondrial Iso 1	0.6336	2.0448
Q15056	EIF4H Eukaryotic translation initiation factor 4H Long	0.6408	0.7776
Q9BYZ2	LDHAL6B L-lactate dehydrogenase A-like 6B Iso 1	0.6336	0.3168
Q00325	SLC25A3 Phosphate carrier protein_ mitochondrial A	0.6696	0.6624
Q03252	LMNB2 Lamin-B2 Iso 1	0.6336	0.2736
Q29960	HLA-C HLA class I histocompatibility antigen_ Cw-16 alpha chain Iso 1	0.648	0.9792
P01893	HLA-H Putative HLA class I histocompatibility antigen_ alpha chain H Iso 1	0.6336	1.152
P67809	YBX1 Nuclease-sensitive element-binding protein 1 Iso 1	0.648	0.288
P62906	RPL10A 60S ribosomal protein L10a Iso 1	0.648	0.2448
Q6YHK3	CD109 CD109 antigen Iso 1	0.7632	0.8928
Q8N6G6	ADAMTSL1 ADAMTS-like protein 1 Iso 3	1.1952	2.8224
Q14257	RCN2 Reticulocalbin-2 Iso 2	0.684	1.0656
P60891	PRPS1 Ribose-phosphate pyrophosphokinase 1 Iso 2	0.6984	0.288
P17081	RHOQ Rho-related GTP-binding protein RhoQ Iso 1	0.6624	0.5184
O43283	MAP3K13 Mitogen-activated protein kinase kinase kinase 13 Iso 1	0.6624	0.7344
Q9H4E5	RHOJ Rho-related GTP-binding protein RhoJ Iso 2	0.684	0.4536
Q16851	UGP2 UTP--glucose-1-phosphate uridylyltransferase Iso 2	0.6984	0.18
Q9NPP4	NLRC4 NLR family CARD domain-containing protein 4 Iso 1	0.6768	1.0224
Q58FF6	HSP90AB4P Putative heat shock protein HSP 90-beta 4 Iso 1	0.6768	0.4032
P08708	RPS17 40S ribosomal protein S17 Iso 1	0.6912	0.3024
A6NC98	CCDC88B Coiled-coil domain-containing protein 88B Iso 1	0.7344	0.5688
Q659C4	LARP1B La-related protein 1B Iso 2	0.9432	3.5928
P62847	RPS24 40S ribosomal protein S24 Iso 3	0.7632	0.612
P09651	HNRNPA1 Heterogeneous nuclear ribonucleoprotein A1 A1-B	0.7056	0.1872
Q9Y2V2	CARHSP1 Calcium-regulated heat-stable protein 1 Iso 1	0.6912	1.3968
Q13765	NACA Nascent polypeptide-associated complex subunit alpha Iso 1	0.7056	0.3744
Q15404	RSU1 Ras suppressor protein 1 Iso 2	0.7128	1.1016
P33176	KIF5B Kinesin-1 heavy chain Iso 1	0.7056	2.808
P62913	RPL11 60S ribosomal protein L11 Iso 1	0.7128	0.1872
P02786	TFRC Transferrin receptor protein 1 Iso 1	0.7056	1.4832
P02511	CRYAB Alpha-crystallin B chain Iso 1	0.7056	0.4752
P29373	CRABP2 Cellular retinoic acid-binding protein 2 Iso 1	0.7056	0.5328
Q9Y3F4	STRAP Serine-threonine kinase receptor-associated protein Iso 2	0.7344	1.008
Q9HBJ7	USP29 Ubiquitin carboxyl-terminal hydrolase 29 Iso 1	0.72	0.4176
P18124	RPL7 60S ribosomal protein L7 Iso 1	0.72	0.216
Q9UQ80	PA2G4 Proliferation-associated protein 2G4 Iso 1	0.7272	0.9072
A6NNP5	CCDC169 Coiled-coil domain-containing protein 169 Iso 4	0.8064	2.6208
Q15283	RASA2 Ras GTPase-activating protein 2 Iso 2	0.8208	2.3616
O43150	ASAP2 Arf-GAP with SH3 domain_ ANK repeat and PH domain-containing protein 2 Iso 2	0.7992	1.3824
Q15819	UBE2V2 Ubiquitin-conjugating enzyme E2 variant 2 Iso 1	0.7344	2.3616
P40261	NNMT Nicotinamide N-methyltransferase Iso 1	0.7344	0.2304
P46776	RPL27A 60S ribosomal protein L27a Iso 1	0.7344	0.2448
P43246	MSH2 DNA mismatch repair protein Msh2 Iso 1	0.792	1.1088
Q96BD8	SKA1 Spindle and kinetochore-associated protein 1 Iso 2	0.792	2.9736
P20674	COX5A Cytochrome c oxidase subunit 5A_ mitochondrial Iso 1	0.7488	1.8432
P20073	ANXA7 Annexin A7 Iso 1	0.7848	1.7136
Q58FG1	HSP90AA4P Putative heat shock protein HSP 90-alpha A4 Iso 1	0.7488	0.4176
P02585	TNNC2 Troponin C_ skeletal muscle Iso 1	0.7632	1.008
Q96BM9	ARL8A ADP-ribosylation factor-like protein 8A Iso 1	0.7632	3.0528
P60033	CD81 CD81 antigen Iso 1	0.7632	0.36
Q9UIJ7	AK3 GTP:AMP phosphotransferase AK3_ mitochondrial Iso 1	0.8856	2.412
P13693	TPT1 Translationally-controlled tumor protein Iso 1	0.7776	1.3392
Q9NRD9	DUOX1 Dual oxidase 1 Iso 2	0.8568	2.5416
P62714	PPP2CB Serine/threonine-protein phosphatase 2A catalytic subunit beta isoform Iso 1	0.7776	1.3536
O95235	KIF20A Kinesin-like protein KIF20A Iso 2	0.936	2.6928
Q6PJG2	ELMSAN1 ELM2 and SANT domain-containing protein 1 Iso 1	0.792	1.3104
O00469	PLOD2 Procollagen-lysine_2-oxoglutarate 5-dioxygenase 2 Iso 3	1.8	1.296
P49720	PSMB3 Proteasome subunit beta type-3 Iso 1	0.792	1.3536
Q32P51	HNRNPA1L2 Heterogeneous nuclear ribonucleoprotein A1-like 2 Iso 1	0.792	0.2304
Q12874	SF3A3 Splicing factor 3A subunit 3 Iso 1	0.792	2.88
P46779	RPL28 60S ribosomal protein L28 Iso 2	0.8064	0.3024
P15144	ANPEP Aminopeptidase N Iso 1	0.792	0.1296
P04844	RPN2 Dolichyl-diphosphooligosaccharide--protein glycosyltransferase subunit 2 Iso 2	0.792	0.18
Q9Y6N7	ROBO1 Roundabout homolog 1 Iso 6	0.8928	1.4976
P42766	RPL35 60S ribosomal protein L35 Iso 1	0.8064	0.5184
Q8NC51	SERBP1 Plasminogen activator inhibitor 1 RNA-binding protein Iso 3	0.8424	0.504
Q96L46	CAPNS2 Calpain small subunit 2 Iso 1	0.8208	3.6288
P61619	SEC61A1 Protein transport protein Sec61 subunit alpha isoform 1 Iso 1	0.8208	0.8928
P14854	COX6B1 Cytochrome c oxidase subunit 6B1 Iso 1	0.8208	1.008
Q8WXE0	CASKIN2 Caskin-2 Iso 1	0.8928	1.3248
P25789	PSMA4 Proteasome subunit alpha type-4 Iso 1	1.116	0.5544
P42765	ACAA2 3-ketoacyl-CoA thiolase_ mitochondrial Iso 1	0.8208	0.864
O75477	ERLIN1 Erlin-1 Iso 1	0.8208	0.9216
Q12907	LMAN2 Vesicular integral-membrane protein VIP36 Iso 1	0.8352	1.6848
Q13404	UBE2V1 Ubiquitin-conjugating enzyme E2 variant 1 Iso 3	0.9936	2.1888
A3KMH1	VWA8 von Willebrand factor A domain-containing protein 8 Iso 1	0.9648	1.4472
O95428	PAPLN Papilin Iso 1	0.9	1.8144
Q9Y6R4	MAP3K4 Mitogen-activated protein kinase kinase kinase 4 Iso 1	0.8784	1.7928
Q6UB98	ANKRD12 Ankyrin repeat domain-containing protein 12 Iso 2	0.8352	1.6344
P31930	UQCRC1 Cytochrome b-c1 complex subunit 1_ mitochondrial Iso 1	0.8496	0.8064
Q9BTV4	TMEM43 Transmembrane protein 43 Iso 1	0.8496	0.7344
P05387	RPLP2 60S acidic ribosomal protein P2 Iso 1	0.8496	0.144
Q5TCY1	TTBK1 Tau-tubulin kinase 1 Iso 1	0.8496	1.6272
P35998	PSMC2 26S proteasome regulatory subunit 7 Iso 1	0.9432	1.6416
P63130	ERVK-7 Endogenous retrovirus group K member 7 Gag polyprotein Iso 1	0.8496	1.2672
P27635	RPL10 60S ribosomal protein L10 Iso 1	0.864	0.4176
P16615	ATP2A2 Sarcoplasmic/endoplasmic reticulum calcium ATPase 2 Iso 1	0.936	0.3888
Q9BS26	ERP44 Endoplasmic reticulum resident protein 44 Iso 1	0.864	0.7632
P24844	MYL9 Myosin regulatory light polypeptide 9 Iso 1	0.9792	0.612
P62685	ERVK-8 Endogenous retrovirus group K member 8 Gag polyprotein Iso 1	0.864	1.0656
Q8TD43	TRPM4 Transient receptor potential cation channel subfamily M member 4 Iso 2	0.9792	1.6848
Q8WWL7	CCNB3 G2/mitotic-specific cyclin-B3 Iso 1	0.864	1.6992
Q02413	DSG1 Desmoglein-1 Iso 1	0.8784	0.4896
P27105	STOM Erythrocyte band 7 integral membrane protein Iso 2	0.9	1.7712
Q68D10	SPTY2D1 Protein SPT2 homolog Iso 1	0.8784	1.1232
Q8N715	CCDC185 Coiled-coil domain-containing protein 185 Iso 1	0.8928	1.6704
Q9HCM2	PLXNA4 Plexin-A4 Iso 1	0.8928	1.5696
O75051	PLXNA2 Plexin-A2 Iso 1	0.8928	1.4112
Q13409	DYNC1I2 Cytoplasmic dynein 1 intermediate chain 2 2B	0.8928	2.2608
P23786	CPT2 Carnitine O-palmitoyltransferase 2_ mitochondrial Iso 1	0.8928	1.152
Q13367	AP3B2 AP-3 complex subunit beta-2 Iso 3	0.9216	1.5552
E7EW31	PROB1 Proline-rich basic protein 1 Iso 1	0.9072	1.224
P63126	ERVK-9 Endogenous retrovirus group K member 9 Gag polyprotein Iso 2	0.9072	1.1376
Q14624	ITIH4 Inter-alpha-trypsin inhibitor heavy chain H4 Iso 1	0.936	1.6704
P62263	RPS14 40S ribosomal protein S14 Iso 1	0.9216	0.2736
P10768	ESD S-formylglutathione hydrolase Iso 1	0.9216	0.9072
Q15121	PEA15 Astrocytic phosphoprotein PEA-15 Iso 2	0.9504	0.4248
Q9YNA8	ERVK-19 Endogenous retrovirus group K member 19 Gag polyprotein Iso 1	0.936	1.2096
Q9NQA5	TRPV5 Transient receptor potential cation channel subfamily V member 5 Iso 1	0.936	1.3392
P63145	ERVK-24 Endogenous retrovirus group K member 24 Gag polyprotein Iso 1	0.9504	1.1088
Q2VPB7	AP5B1 AP-5 complex subunit beta-1 Iso 1	0.9504	1.9872
P62328	TMSB4X Thymosin beta-4 Iso 1	0.9504	0.4896
Q7LDI9	ERVK-6 Endogenous retrovirus group K member 6 Gag polyprotein Iso 1	0.9504	1.0224
Q99714	HSD17B10 3-hydroxyacyl-CoA dehydrogenase type-2 Iso 2	1.0224	2.412
Q69YH5	CDCA2 Cell division cycle-associated protein 2 Iso 1	0.9504	3.2256
Q8N427	NME8 Thioredoxin domain-containing protein 3 Iso 1	0.9648	1.3536
P11586	MTHFD1 C-1-tetrahydrofolate synthase_ cytoplasmic Iso 1	0.9648	1.08
P54709	ATP1B3 Sodium/potassium-transporting ATPase subunit beta-3 Iso 1	0.9648	1.6272
P62684	HERVK_113 Endogenous retrovirus group K member 113 Gag polyprotein Iso 1	0.9648	0.9648
P00167	CYB5A Cytochrome b5 Iso 3	1.1232	1.1808
P87889	ERVK-10 Endogenous retrovirus group K member 10 Gag polyprotein Iso 1	0.9792	1.296
Q9HDB9	ERVK-5 Endogenous retrovirus group K member 5 Gag polyprotein Iso 1	0.9792	1.0368
P67775	PPP2CA Serine/threonine-protein phosphatase 2A catalytic subunit alpha isoform Iso 2	0.9792	1.2384
P51805	PLXNA3 Plexin-A3 Iso 1	0.9792	1.3824
Q9NRD8	DUOX2 Dual oxidase 2 Iso 1	0.9936	3.1104
P60983	GMFB Glia maturation factor beta Iso 1	0.9936	1.3968
Q330K2	NDUFAF6 NADH dehydrogenase (ubiquinone) complex I_ assembly factor 6 Iso 3	1.1376	3.5784
Q8IX03	WWC1 Protein KIBRA Iso 2	1.0296	1.5624
P54577	YARS Tyrosine--tRNA ligase_ cytoplasmic Iso 1	1.0224	0.9504
Q99439	CNN2 Calponin-2 Iso 1	1.0872	0.3888
P80723	BASP1 Brain acid soluble protein 1 Iso 1	1.0368	0.2304
Q9P0J0	NDUFA13 NADH dehydrogenase [ubiquinone] 1 alpha subcomplex subunit 13 Iso 2	1.044	1.6416
P51858	HDGF Hepatoma-derived growth factor Iso 1	1.0656	2.1456
Q58FG0	HSP90AA5P Putative heat shock protein HSP 90-alpha A5 Iso 1	1.0512	0.2592
P61221	ABCE1 ATP-binding cassette sub-family E member 1 Iso 1	1.0656	1.5552
P48735	IDH2 Isocitrate dehydrogenase [NADP]_ mitochondrial Iso 1	1.0872	1.368
Q9H0M0	WWP1 NEDD4-like E3 ubiquitin-protein ligase WWP1 Iso 6	1.1088	0.9648
P50221	MEOX1 Homeobox protein MOX-1 Iso 3	1.08	3.4704
A6QL64	ANKRD36 Ankyrin repeat domain-containing protein 36A Iso 1	1.0944	1.1808
Q16280	CNGA2 Cyclic nucleotide-gated olfactory channel Iso 1	1.1088	1.4688
Q9NRD5	PICK1 PRKCA-binding protein Iso 1	1.116	0.9072
P0C7U1	ASAH2B Putative inactive neutral ceramidase B Iso 1	1.1088	1.6272
Q8TBF8	FAM81A Protein FAM81A Iso 1	1.1088	1.2672
Q9NZU5	LMCD1 LIM and cysteine-rich domains protein 1 Iso 2	1.1736	1.0872
O14966	RAB29 Ras-related protein Rab-7L1 Iso 1	1.1376	2.1888
Q9P1U1	ACTR3B Actin-related protein 3B Iso 2	1.1664	1.5408
P62277	RPS13 40S ribosomal protein S13 Iso 1	1.152	0.288
Q14028	CNGB1 Cyclic nucleotide-gated cation channel beta-1 RCNC2B	1.1664	1.4976
O95785	WIZ Protein Wiz Iso 3	1.1736	1.3824
Q6ZRS4	CCDC129 Coiled-coil domain-containing protein 129 Iso 2	1.3248	1.3392
O43396	TXNL1 Thioredoxin-like protein 1 Iso 1	1.1808	0.9504
P55060	CSE1L Exportin-2 Iso 3	1.224	1.5264
Q5W0U4	BSPRY B box and SPRY domain-containing protein Iso 1	1.2384	3.7728
Q12884	FAP Prolyl endopeptidase FAP Iso 1	1.224	1.656
Q9P1Z9	CCDC180 Coiled-coil domain-containing protein 180 Iso 1	1.3032	1.5624
Q16891	IMMT MICOS complex subunit MIC60 Iso 1	1.4976	2.6856
Q5JTH9	RRP12 RRP12-like protein Iso 1	1.2816	1.5984
Q9HCD6	TANC2 Protein TANC2 Iso 1	1.3536	1.1376
Q9P2E3	ZNFX1 NFX1-type zinc finger-containing protein 1 Iso 1	1.2816	0.4032
P35222	CTNNB1 Catenin beta-1 Iso 1	1.2816	1.7712
O75626	PRDM1 PR domain zinc finger protein 1 Iso 3	1.3536	1.4832
A2RTY3	HEATR9 Protein HEATR9 Iso 2	1.296	0.504
Q9Y4L1	HYOU1 Hypoxia up-regulated protein 1 Iso 1	1.5624	0.9072
Q9NS87	KIF15 Kinesin-like protein KIF15 Iso 4	1.3536	1.368
Q12929	EPS8 Epidermal growth factor receptor kinase substrate 8 Iso 1	1.3608	0.8424
P49257	LMAN1 Protein ERGIC-53 Iso 1	1.3536	0.576
O15078	CEP290 Centrosomal protein of 290 kDa Iso 2	1.368	0.8352
Q9UIW2	PLXNA1 Plexin-A1 Iso 1	1.368	1.2672
Q96HY6	DDRGK1 DDRGK domain-containing protein 1 Iso 1	1.3824	1.6416
Q6PL18	ATAD2 ATPase family AAA domain-containing protein 2 Iso 1	1.3824	1.224
Q8NCI6	GLB1L3 Beta-galactosidase-1-like protein 3 Iso 1	1.3824	3.6864
P21980	TGM2 Protein-glutamine gamma-glutamyltransferase 2 Iso 1	1.6776	0.8424
P17302	GJA1 Gap junction alpha-1 protein Iso 1	1.3968	2.376
Q96QB1	DLC1 Rho GTPase-activating protein 7 Iso 2	1.3968	2.6064
Q5VTR2	RNF20 E3 ubiquitin-protein ligase BRE1A Iso 1	1.3968	1.0224
P36871	PGM1 Phosphoglucomutase-1 Iso 1	1.4112	2.2464
Q9NYT6	ZNF226 Zinc finger protein 226 Iso 1	1.4256	2.2032
Q86UR5	RIMS1 Regulating synaptic membrane exocytosis protein 1 Iso 1	1.44	1.656
O95271	TNKS Tankyrase-1 Iso 1	1.44	1.44
Q9UKD2	MRTO4 mRNA turnover protein 4 homolog Iso 1	1.4544	2.2032
Q9BZK3	NACAP1 Putative nascent polypeptide-associated complex subunit alpha-like protein Iso 1	1.4544	0.8352
Q09666	AHNAK Neuroblast differentiation-associated protein AHNAK Iso 2	1.4976	0.792
Q6ZRK6	CCDC73 Coiled-coil domain-containing protein 73 Iso 1	1.4976	1.08
Q9H853	TUBA4B Putative tubulin-like protein alpha-4B Iso 1	1.512	0.3312
P51991	HNRNPA3 Heterogeneous nuclear ribonucleoprotein A3 Iso 1	1.5624	0.8136
P10620	MGST1 Microsomal glutathione S-transferase 1 Iso 2	1.5984	1.368
Q53GQ0	HSD17B12 Very-long-chain 3-oxoacyl-CoA reductase Iso 1	1.5552	2.2752
A6NEC2	NPEPPSL1 Puromycin-sensitive aminopeptidase-like protein Iso 1	1.5984	2.3904
A6NEL3	FAM86C2P Putative protein FAM86C2P Iso 1	1.6704	3.0672
Q9UK00	C3orf18 Uncharacterized protein C3orf18 Iso 1	1.7928	3.024
Q96I99	SUCLG2 Succinate--CoA ligase [GDP-forming] subunit beta_ mitochondrial Iso 1	1.7424	2.2032
A0AVI2	FER1L5 Fer-1-like protein 5 Iso 1	1.7712	0.9072
Q8NFY9	KBTBD8 Kelch repeat and BTB domain-containing protein 8 Iso 1	1.8288	3.1104
O43236	SEPT4 Septin-4 Iso 4	1.9584	2.7216
O95786	DDX58 Probable ATP-dependent RNA helicase DDX58 Iso 2	2.556	2.664
Q13637	RAB32 Ras-related protein Rab-32 Iso 1	2.6496	1.9296
Q9NVJ2	ARL8B ADP-ribosylation factor-like protein 8B Iso 1	3.3984	2.3832
Q5JPF3	ANKRD36C Ankyrin repeat domain-containing protein 36C Iso 1	2.8944	1.7712
Q6WKZ4	RAB11FIP1 Rab11 family-interacting protein 1 Iso 5	2.9808	0.504
P = Park2-mutated patients
C = Control subjects
