# Supplementary material for: Exploring the Impact of PARK2 Mutations on the Total and Mitochondrial Proteome of Human Skin Fibroblasts
Source: Front Cell Dev Biol. 2020 Jun 11;8:423. doi: 10.3389/fcell.2020.00423 (PMC7300190; doi:10.3389/fcell.2020.00423)
Supplement: Supplementary file 3 [file Table_3.xlsx]

## Sheet: Supplementary table 3
Supplementary table 3. Summary of 227 significantly up- and down- regulated and unique proteins in the mitochondrial fractions used for the enrichment analysis
ID	Description	log 2 Ratio (P/C)	log 2 Variance (P/C)
B0I1T2	MYO1G Unconventional myosin-Ig Iso 1	Parkinson	Parkinson
O00410	IPO5 Importin-5 Iso 1	Parkinson	Parkinson
O14672	ADAM10 Disintegrin and metalloproteinase domain-containing protein 10 Iso 1	Parkinson	Parkinson
O15269	SPTLC1 Serine palmitoyltransferase 1 Iso 2	Parkinson	Parkinson
O15400	STX7 Syntaxin-7 Iso 1	Parkinson	Parkinson
O43837	IDH3B Isocitrate dehydrogenase [NAD] subunit beta_ mitochondrial B	Parkinson	Parkinson
O94832	MYO1D Unconventional myosin-Id Iso 1	Parkinson	Parkinson
O95229	ZWINT ZW10 interactor Iso 1	Parkinson	Parkinson
P04062	GBA Glucosylceramidase Iso 3	Parkinson	Parkinson
P09874	PARP1 Poly [ADP-ribose] polymerase 1 Iso 1	Parkinson	Parkinson
P0DMV8	HSPA1A Heat shock 70 kDa protein 1A Iso 1	Parkinson	Parkinson
P10314	HLA-A HLA class I histocompatibility antigen_ A-32 alpha chain Iso 1	Parkinson	Parkinson
P10620	MGST1 Microsomal glutathione S-transferase 1 Iso 1	Parkinson	Parkinson
P11279	LAMP1 Lysosome-associated membrane glycoprotein 1 Iso 2	Parkinson	Parkinson
P15153	RAC2 Ras-related C3 botulinum toxin substrate 2 Iso 1	Parkinson	Parkinson
P17081	RHOQ Rho-related GTP-binding protein RhoQ Iso 1	Parkinson	Parkinson
P18462	HLA-A HLA class I histocompatibility antigen_ A-25 alpha chain Iso 1	Parkinson	Parkinson
P20339	RAB5A Ras-related protein Rab-5A Iso 1	Parkinson	Parkinson
P27105	STOM Erythrocyte band 7 integral membrane protein Iso 1	Parkinson	Parkinson
P35613	BSG Basigin Iso 1	Parkinson	Parkinson
P48741	HSPA7 Putative heat shock 70 kDa protein 7 Iso 1	Parkinson	Parkinson
P51148	RAB5C Ras-related protein Rab-5C Iso 1	Parkinson	Parkinson
P60763	RAC3 Ras-related C3 botulinum toxin substrate 3 Iso 1	Parkinson	Parkinson
P60953	CDC42 Cell division control protein 42 homolog Iso 1	Parkinson	Parkinson
P61020	RAB5B Ras-related protein Rab-5B Iso 1	Parkinson	Parkinson
P62491	RAB11A Ras-related protein Rab-11A Iso 1	Parkinson	Parkinson
P62873	GNB1 Guanine nucleotide-binding protein G(I)/G(S)/G(T) subunit beta-1 Iso 1	Parkinson	Parkinson
P63000	RAC1 Ras-related C3 botulinum toxin substrate 1 A	Parkinson	Parkinson
Q13308	PTK7 Inactive tyrosine-protein kinase 7 Iso 1	Parkinson	Parkinson
Q13488	TCIRG1 V-type proton ATPase 116 kDa subunit a isoform 3 Long	Parkinson	Parkinson
Q15907	RAB11B Ras-related protein Rab-11B Iso 1	Parkinson	Parkinson
Q16270	IGFBP7 Insulin-like growth factor-binding protein 7 Iso 1	Parkinson	Parkinson
Q502W6	VWA3B von Willebrand factor A domain-containing protein 3B Iso 2	Parkinson	Parkinson
Q5T9A4	ATAD3B ATPase family AAA domain-containing protein 3B Iso 1	Parkinson	Parkinson
Q8TBY8	PMFBP1 Polyamine-modulated factor 1-binding protein 1 Iso 1	Parkinson	Parkinson
Q8WYA1	ARNTL2 Aryl hydrocarbon receptor nuclear translocator-like protein 2 Iso 1	Parkinson	Parkinson
Q96KQ7	EHMT2 Histone-lysine N-methyltransferase EHMT2 Iso 1	Parkinson	Parkinson
Q96PC5	MIA2 Melanoma inhibitory activity protein 2 Iso 1	Parkinson	Parkinson
Q99805	TM9SF2 Transmembrane 9 superfamily member 2 Iso 1	Parkinson	Parkinson
Q9H2F9	CCDC68 Coiled-coil domain-containing protein 68 Iso 1	Parkinson	Parkinson
Q9H4E5	RHOJ Rho-related GTP-binding protein RhoJ Iso 1	Parkinson	Parkinson
Q9NQC3	RTN4 Reticulon-4 Iso 3	Parkinson	Parkinson
Q9NX05	FAM120C Constitutive coactivator of PPAR-gamma-like protein 2 Iso 1	Parkinson	Parkinson
Q9P2D0	IBTK Inhibitor of Bruton tyrosine kinase Iso 1	Parkinson	Parkinson
Q9UBS4	DNAJB11 DnaJ homolog subfamily B member 11 Iso 1	Parkinson	Parkinson
Q9UBZ9	REV1 DNA repair protein REV1 Iso 1	Parkinson	Parkinson
Q9UDY6	TRIM10 Tripartite motif-containing protein 10 Alpha	Parkinson	Parkinson
Q9UFN0	NIPSNAP3A Protein NipSnap homolog 3A Iso 1	Parkinson	Parkinson
Q9Y2Q5	LAMTOR2 Ragulator complex protein LAMTOR2 Iso 1	Parkinson	Parkinson
Q9Y6A9	SPCS1 Signal peptidase complex subunit 1 Iso 1	Parkinson	Parkinson
Q93077	HIST1H2AC Histone H2A type 1-C Iso 1	-2.52	0.576
Q99715	COL12A1 Collagen alpha-1(XII) chain Iso 2	-2.3472	0.0576
Q9H9S3	SEC61A2 Protein transport protein Sec61 subunit alpha isoform 2 Iso 1	-1.8432	0.4608
P60709	ACTB Actin_ cytoplasmic 1 Iso 1	-1.5696	0.0432
P02545	LMNA Prelamin-A/C Iso 6	-1.5408	0.1224
P62805	HIST1H4A;HIST1H4B;HIST1H4C;HIST1H4D;HIST1H4E;HIST1H4F;HIST1H4H;HIST1H4I;HIST1H4J;HIST1H4K;HIST1H4L;HIST2H4A;HIST2H4B;HIST4H4 Histone H4 Iso 1	-1.4832	0.072
P61254	RPL26 60S ribosomal protein L26 Iso 1	-1.152	0.1296
P02452	COL1A1 Collagen alpha-1(I) chain Iso 1	-1.1376	0.0576
P32322	PYCR1 Pyrroline-5-carboxylate reductase 1_ mitochondrial Iso 3	-1.0224	0.0864
Q9Y2B0	CNPY2 Protein canopy homolog 2 Iso 2	-1.008	0.1296
P09486	SPARC SPARC Iso 1	-0.9936	0.1728
P30044	PRDX5 Peroxiredoxin-5_ mitochondrial Mitochondrial	-0.9648	0.1008
P16989	YBX3 Y-box-binding protein 3 Iso 3	-0.9504	0.0864
O60506	SYNCRIP Heterogeneous nuclear ribonucleoprotein Q Iso 1	-0.9504	0.0864
P35232	PHB Prohibitin Iso 1	-0.8568	0.1008
P08123	COL1A2 Collagen alpha-2(I) chain Iso 1	-0.8496	0.0576
P13804	ETFA Electron transfer flavoprotein subunit alpha_ mitochondrial Iso 2	-0.8496	0.144
P35580	MYH10 Myosin-10 Iso 2	-0.8352	0.072
P24844	MYL9 Myosin regulatory light polypeptide 9 Iso 2	-0.792	0.1296
P35749	MYH11 Myosin-11 Iso 1	-0.792	0.072
P30536	TSPO Translocator protein Iso 1	-0.792	0.288
P02751	FN1 Fibronectin Iso 4	-0.7488	0.0432
P35579	MYH9 Myosin-9 Iso 1	-0.72	0.036
P04181	OAT Ornithine aminotransferase_ mitochondrial Iso 2	-0.7128	0.144
P43307	SSR1 Translocon-associated protein subunit alpha Iso 1	-0.7056	0.1008
Q7Z406	MYH14 Myosin-14 Iso 5	-0.6912	0.072
P20908	COL5A1 Collagen alpha-1(V) chain Iso 1	-0.6912	0.3024
Q3SY69	ALDH1L2 Mitochondrial 10-formyltetrahydrofolate dehydrogenase Iso 3	-0.6768	0.144
P49748	ACADVL Very long-chain specific acyl-CoA dehydrogenase_ mitochondrial Iso 3	-0.6624	0.1152
Q9NYL4	FKBP11 Peptidyl-prolyl cis-trans isomerase FKBP11 Iso 2	-0.6624	0.0936
P61158	ACTR3 Actin-related protein 3 Iso 1	-0.648	0.1584
P61803	DAD1 Dolichyl-diphosphooligosaccharide--protein glycosyltransferase subunit DAD1 Iso 1	-0.6048	0.504
P32969	RPL9;RPL9P7;RPL9P8;RPL9P9 60S ribosomal protein L9 Iso 1	-0.5904	0.0432
P62424	RPL7A 60S ribosomal protein L7a Iso 1	-0.5904	0.144
P13073	COX4I1 Cytochrome c oxidase subunit 4 isoform 1_ mitochondrial Iso 1	-0.5904	0.0864
O15145	ARPC3 Actin-related protein 2/3 complex subunit 3 Iso 1	-0.5472	0.2592
P62829	RPL23 60S ribosomal protein L23 Iso 1	-0.5472	0.1296
P19338	NCL Nucleolin Iso 1	-0.5472	0.36
P84243	H3F3A;H3F3B Histone H3.3 Iso 1	-0.5472	0.1728
P63244	RACK1 Receptor of activated protein C kinase 1 Iso 1	-0.5184	0.0576
P18621	RPL17 60S ribosomal protein L17 Iso 3	-0.5184	0.0576
Q13283	G3BP1 Ras GTPase-activating protein-binding protein 1 Iso 1	-0.5184	0.3168
P07919	UQCRH Cytochrome b-c1 complex subunit 6_ mitochondrial Iso 1	-0.504	0.1152
P68431	HIST1H3A;HIST1H3B;HIST1H3C;HIST1H3D;HIST1H3E;HIST1H3F;HIST1H3G;HIST1H3H;HIST1H3I;HIST1H3J Histone H3.1 Iso 1	-0.504	0.1872
P08708	RPS17 40S ribosomal protein S17 Iso 1	-0.4896	0.1152
P63267	ACTG2 Actin_ gamma-enteric smooth muscle Iso 2	-0.4896	0.0432
P68133	ACTA1 Actin_ alpha skeletal muscle Iso 1	-0.4752	0.0432
Q9HAV7	GRPEL1 GrpE protein homolog 1_ mitochondrial Iso 1	-0.4752	0.1152
P62736	ACTA2 Actin_ aortic smooth muscle Iso 1	-0.4752	0.0288
P19105	MYL12A Myosin regulatory light chain 12A Iso 1	-0.4752	0.072
Q05682	CALD1 Caldesmon Iso 1	-0.4752	0.0432
P51571	SSR4 Translocon-associated protein subunit delta Iso 1	-0.4752	0.1008
Q9UNX3	RPL26L1 60S ribosomal protein L26-like 1 Iso 1	-0.4752	0.144
Q8NC51	SERBP1 Plasminogen activator inhibitor 1 RNA-binding protein Iso 3	-0.468	0.0936
P20020	ATP2B1 Plasma membrane calcium-transporting ATPase 1 K	-0.4608	0.1296
O14950	MYL12B Myosin regulatory light chain 12B Iso 1	-0.4608	0.072
P67809	YBX1 Nuclease-sensitive element-binding protein 1 Iso 1	-0.4464	0.072
P18124	RPL7 60S ribosomal protein L7 Iso 1	-0.432	0.0576
P61019	RAB2A Ras-related protein Rab-2A Iso 2	-0.432	0.1296
P10809	HSPD1 60 kDa heat shock protein_ mitochondrial Iso 2	-0.432	0.1152
P62277	RPS13 40S ribosomal protein S13 Iso 1	-0.432	0.144
P12111	COL6A3 Collagen alpha-3(VI) chain Iso 5	-0.2448	0.0864
Q15084	PDIA6 Protein disulfide-isomerase A6 Iso 4	-0.072	0.1224
P40926	MDH2 Malate dehydrogenase_ mitochondrial Iso 1	0.432	0.0288
Q8NHW5	RPLP0P6 60S acidic ribosomal protein P0-like Iso 1	0.432	0.0576
P18085	ARF4 ADP-ribosylation factor 4 Iso 1	0.432	0.3456
P61619	SEC61A1 Protein transport protein Sec61 subunit alpha isoform 1 Iso 1	0.432	0.072
P62899	RPL31 60S ribosomal protein L31 Iso 3	0.432	0.144
P25705	ATP5A1 ATP synthase subunit alpha_ mitochondrial Iso 2	0.4464	0.0288
P30040	ERP29 Endoplasmic reticulum resident protein 29 Iso 1	0.4608	0.5472
P68032	ACTC1 Actin_ alpha cardiac muscle 1 Iso 1	0.4608	0.0432
Q9Y224	C14orf166 UPF0568 protein C14orf166 Iso 1	0.4608	0.2736
P20393	NR1D1 Nuclear receptor subfamily 1 group D member 1 Iso 1	0.4752	0.1872
Q9Y2Q3	GSTK1 Glutathione S-transferase kappa 1 Iso 1	0.4752	0.1872
P46777	RPL5 60S ribosomal protein L5 Iso 1	0.4752	0.1152
Q96I99	SUCLG2 Succinate--CoA ligase [GDP-forming] subunit beta_ mitochondrial Iso 2	0.504	0.2016
P13674	P4HA1 Prolyl 4-hydroxylase subunit alpha-1 Iso 1	0.5328	0.0576
P09601	HMOX1 Heme oxygenase 1 Iso 1	0.5472	0.0864
P51149	RAB7A Ras-related protein Rab-7a Iso 1	0.5472	0.1584
P26373	RPL13 60S ribosomal protein L13 Iso 1	0.5472	0.1584
Q9UHD8	SEPT9 Septin-9 Iso 9	0.5688	0.1584
Q58FF3	HSP90B2P Putative endoplasmin-like protein Iso 1	0.576	0.072
Q9NVA2	SEPT11 Septin-11 Iso 1	0.6264	0.0648
P11021	HSPA5 78 kDa glucose-regulated protein Iso 1	0.6336	0.0288
Q07021	C1QBP Complement component 1 Q subcomponent-binding protein_ mitochondrial Iso 1	0.648	0.1152
P48735	IDH2 Isocitrate dehydrogenase [NADP]_ mitochondrial Iso 1	0.6624	0.072
P36957	DLST Dihydrolipoyllysine-residue succinyltransferase component of 2-oxoglutarate dehydrogenase complex_ mitochondrial Iso 1	0.6624	0.1008
P48047	ATP5O ATP synthase subunit O_ mitochondrial Iso 1	0.6768	0.2016
Q9UHA4	LAMTOR3 Ragulator complex protein LAMTOR3 Iso 1	0.72	0.3024
O95202	LETM1 Mitochondrial proton/calcium exchanger protein Iso 1	0.7488	0.1728
P40939	HADHA Trifunctional enzyme subunit alpha_ mitochondrial Iso 1	0.7632	0.0576
P12109	COL6A1 Collagen alpha-1(VI) chain Iso 1	0.7632	0.072
P13987	CD59 CD59 glycoprotein Iso 1	0.7776	0.0864
P14625	HSP90B1 Endoplasmin Iso 1	0.792	0.0432
Q6NUK1	SLC25A24 Calcium-binding mitochondrial carrier protein SCaMC-1 Iso 2	0.8064	0.2016
Q9NZM1	MYOF Myoferlin Iso 3	0.8208	0.0864
P61421	ATP6V0D1 V-type proton ATPase subunit d 1 Iso 1	0.8352	0.3744
Q9NQC3	RTN4 Reticulon-4 Iso 1	0.8352	0.1584
P56537	EIF6 Eukaryotic translation initiation factor 6 Iso 2	0.8496	0.3672
O43852	CALU Calumenin Iso 4	0.8784	0.0648
P27797	CALR Calreticulin Iso 1	0.8784	0.0288
P61026	RAB10 Ras-related protein Rab-10 Iso 1	0.8784	0.1584
A6NMY6	ANXA2P2 Putative annexin A2-like protein Iso 1	0.9216	0.0576
Q14697	GANAB Neutral alpha-glucosidase AB Iso 1	0.936	0.1152
P00338	LDHA L-lactate dehydrogenase A chain Iso 3	0.936	0.0864
P07355	ANXA2 Annexin A2 Iso 2	0.9936	0.0504
P04406	GAPDH Glyceraldehyde-3-phosphate dehydrogenase Iso 1	1.008	0.072
O75390	CS Citrate synthase_ mitochondrial Iso 1	1.0512	0.0864
P15144	ANPEP Aminopeptidase N Iso 1	1.0512	0.072
P49821	NDUFV1 NADH dehydrogenase [ubiquinone] flavoprotein 1_ mitochondrial Iso 2	1.0656	0.1872
P07237	P4HB Protein disulfide-isomerase Iso 1	1.0944	0.0432
P30101	PDIA3 Protein disulfide-isomerase A3 Iso 1	1.1088	0.0288
Q96D15	RCN3 Reticulocalbin-3 Iso 1	1.1376	0.1152
Q9UBI6	GNG12 Guanine nucleotide-binding protein G(I)/G(S)/G(O) subunit gamma-12 Iso 1	1.1808	0.1152
Q15758	SLC1A5 Neutral amino acid transporter B(0) Iso 1	1.1952	0.1008
P55145	MANF Mesencephalic astrocyte-derived neurotrophic factor Iso 1	1.2528	0.1152
Q6NZI2	CAVIN1 Caveolae-associated protein 1 Iso 1	1.2672	0.072
Q15293	RCN1 Reticulocalbin-1 Iso 2	1.2672	0.072
P13667	PDIA4 Protein disulfide-isomerase A4 Iso 1	1.3104	0.1152
P00367	GLUD1 Glutamate dehydrogenase 1_ mitochondrial Iso 3	1.3392	0.1296
P05091	ALDH2 Aldehyde dehydrogenase_ mitochondrial Iso 1	1.3392	0.144
Q14257	RCN2 Reticulocalbin-2 Iso 2	1.3824	0.4176
P62906	RPL10A 60S ribosomal protein L10a Iso 1	1.4256	0.144
O00469	PLOD2 Procollagen-lysine_2-oxoglutarate 5-dioxygenase 2 Iso 1	1.5768	0.2664
P11142	HSPA8 Heat shock cognate 71 kDa protein Iso 1	1.8576	0.144
P54652	HSPA2 Heat shock-related 70 kDa protein 2 Iso 1	2.016	0.144
P34931	HSPA1L Heat shock 70 kDa protein 1-like Iso 1	2.2032	0.3168
Q6FI13	HIST2H2AA3;HIST2H2AA4 Histone H2A type 2-A Iso 1	2.2752	0.216
Q96KK5	HIST1H2AH Histone H2A type 1-H Iso 1	2.2896	0.2304
P04908	HIST1H2AB;HIST1H2AE Histone H2A type 1-B/E Iso 1	2.2896	0.2016
Q9BTM1	H2AFJ Histone H2A.J Iso 1	2.2896	0.216
Q99878	HIST1H2AJ Histone H2A type 1-J Iso 1	2.2896	0.216
Q16777	HIST2H2AC Histone H2A type 2-C Iso 1	2.2896	0.1872
A5D8W1	CFAP69 Cilia- and flagella-associated protein 69 Iso 1	Control	Control
O14948	TFEC Transcription factor EC Iso 1	Control	Control
O43290	SART1 U4/U6.U5 tri-snRNP-associated protein 1 Iso 1	Control	Control
O75030	MITF Microphthalmia-associated transcription factor H1	Control	Control
O75064	DENND4B DENN domain-containing protein 4B Iso 1	Control	Control
O75489	NDUFS3 NADH dehydrogenase [ubiquinone] iron-sulfur protein 3_ mitochondrial Iso 2	Control	Control
O95886	DLGAP3 Disks large-associated protein 3 Iso 1	Control	Control
P14618	PKM Pyruvate kinase PKM M2	Control	Control
P21980	TGM2 Protein-glutamine gamma-glutamyltransferase 2 Iso 2	Control	Control
P52815	MRPL12 39S ribosomal protein L12_ mitochondrial Iso 1	Control	Control
P54259	ATN1 Atrophin-1 Iso 1	Control	Control
P54886	ALDH18A1 Delta-1-pyrroline-5-carboxylate synthase Long	Control	Control
P62750	RPL23A 60S ribosomal protein L23a Iso 1	Control	Control
P63241	EIF5A Eukaryotic translation initiation factor 5A-1 Iso 1	Control	Control
Q08257	CRYZ Quinone oxidoreductase Iso 1	Control	Control
Q12852	MAP3K12 Mitogen-activated protein kinase kinase kinase 12 Iso 1	Control	Control
Q12931	TRAP1 Heat shock protein 75 kDa_ mitochondrial Iso 1	Control	Control
Q14151	SAFB2 Scaffold attachment factor B2 Iso 2	Control	Control
Q14554	PDIA5 Protein disulfide-isomerase A5 Iso 2	Control	Control
Q15063	POSTN Periostin Iso 1	Control	Control
Q15424	SAFB Scaffold attachment factor B1 Iso 1	Control	Control
Q16527	CSRP2 Cysteine and glycine-rich protein 2 Iso 1	Control	Control
Q4VXU2	PABPC1L Polyadenylate-binding protein 1-like Iso 1	Control	Control
Q5VVM6	CCDC30 Coiled-coil domain-containing protein 30 Iso 2	Control	Control
Q7Z5J8	ANKAR Ankyrin and armadillo repeat-containing protein Iso 1	Control	Control
Q86WZ6	ZNF227 Zinc finger protein 227 Iso 1	Control	Control
Q8IUG5	MYO18B Unconventional myosin-XVIIIb Iso 2	Control	Control
Q8N1I0	DOCK4 Dedicator of cytokinesis protein 4 Iso 2	Control	Control
Q8N608	DPP10 Inactive dipeptidyl peptidase 10 Iso 2	Control	Control
Q8NB25	FAM184A Protein FAM184A Iso 1	Control	Control
Q8TE49	OTUD7A OTU domain-containing protein 7A Iso 1	Control	Control
Q8TF62	ATP8B4 Probable phospholipid-transporting ATPase IM Iso 1	Control	Control
Q8WWL7	CCNB3 G2/mitotic-specific cyclin-B3 Iso 1	Control	Control
Q92823	NRCAM Neuronal cell adhesion molecule Iso 1	Control	Control
Q969Q0	RPL36AL 60S ribosomal protein L36a-like Iso 1	Control	Control
Q9BQS8	FYCO1 FYVE and coiled-coil domain-containing protein 1 Iso 1	Control	Control
Q9BTM1	H2AFJ Histone H2A.J Iso 2	Control	Control
Q9BYD6	MRPL1 39S ribosomal protein L1_ mitochondrial Iso 1	Control	Control
Q9H173	SIL1 Nucleotide exchange factor SIL1 Iso 1	Control	Control
Q9NSY0	NRBP2 Nuclear receptor-binding protein 2 Iso 1	Control	Control
Q9NWH9	SLTM SAFB-like transcription modulator Iso 1	Control	Control
Q9NXG0	CNTLN Centlein Iso 1	Control	Control
Q9NZB2	FAM120A Constitutive coactivator of PPAR-gamma-like protein 1 B	Control	Control
Q9P219	CCDC88C Protein Daple Iso 1	Control	Control
P = Park2-mutated patients
C = Control subjects
Parkinson = Unique in PD patients
Control = Unique in control subjects
