# Supplementary material for: Exploring the Impact of PARK2 Mutations on the Total and Mitochondrial Proteome of Human Skin Fibroblasts
Source: Front Cell Dev Biol. 2020 Jun 11;8:423. doi: 10.3389/fcell.2020.00423 (PMC7300190; doi:10.3389/fcell.2020.00423)
Supplement: Supplementary file 4 [file Table_4.XLSX]

## Sheet: Supplementary table 4
Supplementary table 4. Summary of 168 significantly up- and down- regulated proteins in the total fractions by shotgun proteomics used for the enrichment analysis
ID	Description	log 2 Ratio (P/C)	log 2 Variance (P/C)
A6NC98	CCDC88B Coiled-coil domain-containing protein 88B Iso 3	Parkinson	Parkinson
A8MW92	PHF20L1 PHD finger protein 20-like protein 1 Iso 1	Parkinson	Parkinson
O14530	TXNDC9 Thioredoxin domain-containing protein 9 Iso 1	Parkinson	Parkinson
O15371	EIF3D Eukaryotic translation initiation factor 3 subunit D Iso 2	Parkinson	Parkinson
O75344	FKBP6 Inactive peptidyl-prolyl cis-trans isomerase FKBP6 Iso 1	Parkinson	Parkinson
P02689	PMP2 Myelin P2 protein Iso 1	Parkinson	Parkinson
P05120	SERPINB2 Plasminogen activator inhibitor 2 Iso 1	Parkinson	Parkinson
P05413	FABP3 Fatty acid-binding protein_ heart Iso 1	Parkinson	Parkinson
P52756	RBM5 RNA-binding protein 5 Iso 1	Parkinson	Parkinson
Q12797	ASPH Aspartyl/asparaginyl beta-hydroxylase Iso 2	Parkinson	Parkinson
Q13126	MTAP S-methyl-5&apos;-thioadenosine phosphorylase Iso 5	Parkinson	Parkinson
Q14CX7	NAA25 N-alpha-acetyltransferase 25_ NatB auxiliary subunit Iso 1	Parkinson	Parkinson
Q15274	QPRT Nicotinate-nucleotide pyrophosphorylase [carboxylating] Iso 1	Parkinson	Parkinson
Q5JR59	MTUS2 Microtubule-associated tumor suppressor candidate 2 Iso 2	Parkinson	Parkinson
Q5JRC9	FAM47A Protein FAM47A Iso 1	Parkinson	Parkinson
Q5T5Y3	CAMSAP1 Calmodulin-regulated spectrin-associated protein 1 Iso 1	Parkinson	Parkinson
Q5T7B8	KIF24 Kinesin-like protein KIF24 Iso 1	Parkinson	Parkinson
Q60I27	ALS2CL ALS2 C-terminal-like protein Iso 1	Parkinson	Parkinson
Q6AZZ1	TRIM68 E3 ubiquitin-protein ligase TRIM68 Iso 1	Parkinson	Parkinson
Q86VX9	MON1A Vacuolar fusion protein MON1 homolog A Iso 1	Parkinson	Parkinson
Q9H1H9	KIF13A Kinesin-like protein KIF13A Iso 1	Parkinson	Parkinson
Q9H4L7	SMARCAD1 SWI/SNF-related matrix-associated actin-dependent regulator of chromatin subfamily A containing DEAD/H box 1 Iso 1	Parkinson	Parkinson
Q9NUB1	ACSS1 Acetyl-coenzyme A synthetase 2-like_ mitochondrial Iso 1	Parkinson	Parkinson
Q9P035	HACD3 Very-long-chain (3R)-3-hydroxyacyl-CoA dehydratase 3 Iso 1	Parkinson	Parkinson
Q9UJV8	PURG Purine-rich element-binding protein gamma Iso 1	Parkinson	Parkinson
Q9Y483	MTF2 Metal-response element-binding transcription factor 2 Iso 1	Parkinson	Parkinson
P15559	NQO1 NAD(P)H dehydrogenase [quinone] 1 Iso 2	-1.6416	0.1728
Q96HC4	PDLIM5 PDZ and LIM domain protein 5 Iso 1	-0.9576	0.4032
P80297	MT1X Metallothionein-1X Iso 1	-1.4976	0.1728
P13640	MT1G Metallothionein-1G Iso 1	-1.4472	0.1728
P04732	MT1E Metallothionein-1E Iso 1	-1.4544	0.1872
Q8N339	MT1M Metallothionein-1M Iso 1	-0.8496	0.1296
Q9Y696	CLIC4 Chloride intracellular channel protein 4 Iso 1	-0.8208	0.0576
P32119	PRDX2 Peroxiredoxin-2 Iso 1	-0.8208	0.0576
P02795	MT2A Metallothionein-2 Iso 1	-0.8208	0.2016
P61077	UBE2D3 Ubiquitin-conjugating enzyme E2 D3 Iso 2	-0.792	0.1296
Q8IYT4	KATNAL2 Katanin p60 ATPase-containing subunit A-like 2 Iso 2	-0.7344	0.1872
Q01995	TAGLN Transgelin Iso 1	-0.7344	0.1296
P00568	AK1 Adenylate kinase isoenzyme 1 Iso 1	-0.72	0.432
P69891	HBG1 Hemoglobin subunit gamma-1 Iso 1	-0.7056	0.4896
P35609	ACTN2 Alpha-actinin-2 Iso 2	-0.648	0.0576
P02100	HBE1 Hemoglobin subunit epsilon Iso 1	-0.6336	0.3744
P23284	PPIB Peptidyl-prolyl cis-trans isomerase B Iso 1	-0.6336	0.0576
P15259	PGAM2 Phosphoglycerate mutase 2 Iso 1	-0.5904	0.144
P37837	TALDO1 Transaldolase Iso 1	-0.576	0.1296
Q13557	CAMK2D Calcium/calmodulin-dependent protein kinase type II subunit delta Delta 6	-0.576	0.5616
P09211	GSTP1 Glutathione S-transferase P Iso 1	-0.5472	0.0576
P23528	CFL1 Cofilin-1 Iso 1	-0.5472	0.0576
P04792	HSPB1 Heat shock protein beta-1 Iso 1	-0.5328	0.0432
Q06830	PRDX1 Peroxiredoxin-1 Iso 1	-0.5328	0.0288
P16070	CD44 CD44 antigen Iso 9	-0.4608	0.072
Q8N0Y7	PGAM4 Probable phosphoglycerate mutase 4 Iso 1	-0.504	0.1584
P27824	CANX Calnexin Iso 2	-0.4968	0.072
Q9Y617	PSAT1 Phosphoserine aminotransferase Iso 1	-0.4968	0.1296
O14979	HNRNPDL Heterogeneous nuclear ribonucleoprotein D-like Iso 1	-0.4608	0.1296
Q8WUD1	RAB2B Ras-related protein Rab-2B Iso 1	-0.4608	0.1152
P50395	GDI2 Rab GDP dissociation inhibitor beta Iso 1	-0.4608	0.072
Q9NSB2	KRT84 Keratin_ type II cuticular Hb4 Iso 1	-0.432	0.0864
P25398	RPS12 40S ribosomal protein S12 Iso 1	-0.432	0.0576
P14618	PKM Pyruvate kinase PKM Iso 3	0.432	0.0144
Q16555	DPYSL2 Dihydropyrimidinase-related protein 2 Iso 1	0.4392	0.0504
Q13501	SQSTM1 Sequestosome-1 Iso 1	0.4464	0.2304
Q01518	CAP1 Adenylyl cyclase-associated protein 1 Iso 2	0.4824	0.0576
P53396	ACLY ATP-citrate synthase Iso 3	0.4464	0.072
P00338	LDHA L-lactate dehydrogenase A chain Iso 5	0.5688	0.036
P62280	RPS11 40S ribosomal protein S11 Iso 1	0.4608	0.0576
Q58FF8	HSP90AB2P Putative heat shock protein HSP 90-beta 2 Iso 1	0.4608	0.0432
P30613	PKLR Pyruvate kinase PKLR L-type	0.4752	0.144
P17987	TCP1 T-complex protein 1 subunit alpha Iso 1	0.4752	0.0576
P56537	EIF6 Eukaryotic translation initiation factor 6 Iso 2	0.4824	0.108
P29692	EEF1D Elongation factor 1-delta Iso 2	0.4752	0.2016
Q58FF7	HSP90AB3P Putative heat shock protein HSP 90-beta-3 Iso 1	0.4752	0.0864
Q13642	FHL1 Four and a half LIM domains protein 1 Iso 2	0.7056	0.216
Q9BYZ2	LDHAL6B L-lactate dehydrogenase A-like 6B Iso 1	0.4896	0.1152
P27348	YWHAQ 14-3-3 protein theta Iso 1	0.4896	0.0432
P27816	MAP4 Microtubule-associated protein 4 Iso 1	0.5328	0.0864
P68363	TUBA1B Tubulin alpha-1B chain Iso 2	0.5184	0.0216
P55795	HNRNPH2 Heterogeneous nuclear ribonucleoprotein H2 Iso 1	0.5328	0.0864
P31946	YWHAB 14-3-3 protein beta/alpha Long	0.5832	0.0504
P24844	MYL9 Myosin regulatory light polypeptide 9 Iso 1	0.5328	0.1728
Q15942	ZYX Zyxin Iso 2	0.54	0.0864
O43852	CALU Calumenin Iso 5	0.7056	0.0864
P04843	RPN1 Dolichyl-diphosphooligosaccharide--protein glycosyltransferase subunit 1 Iso 1	0.5328	0.0576
Q9NY65	TUBA8 Tubulin alpha-8 chain Iso 2	0.5544	0.0288
P61978	HNRNPK Heterogeneous nuclear ribonucleoprotein K Iso 3	0.5904	0.0432
P68366	TUBA4A Tubulin alpha-4A chain Iso 2	0.5472	0.0288
P05388	RPLP0 60S acidic ribosomal protein P0 Iso 1	0.5616	0.072
P05386	RPLP1 60S acidic ribosomal protein P1 Iso 1	0.5616	0.0576
P15144	ANPEP Aminopeptidase N Iso 1	0.5616	0.0432
P62820	RAB1A Ras-related protein Rab-1A Iso 3	0.5904	0.0576
P62136	PPP1CA Serine/threonine-protein phosphatase PP1-alpha catalytic subunit Iso 3	0.6336	0.072
P07858	CTSB Cathepsin B Iso 1	0.6048	0.1296
P08865	RPSA 40S ribosomal protein SA Iso 1	0.6048	0.072
P06454	PTMA Prothymosin alpha Iso 2	0.6264	0.108
P30153	PPP2R1A Serine/threonine-protein phosphatase 2A 65 kDa regulatory subunit A alpha isoform Iso 1	0.6192	0.0864
P62140	PPP1CB Serine/threonine-protein phosphatase PP1-beta catalytic subunit Iso 1	0.6192	0.0864
Q14019	COTL1 Coactosin-like protein Iso 1	0.6336	0.0864
P50991	CCT4 T-complex protein 1 subunit delta Iso 2	0.6336	0.072
P52907	CAPZA1 F-actin-capping protein subunit alpha-1 Iso 1	0.6336	0.0576
P36873	PPP1CC Serine/threonine-protein phosphatase PP1-gamma catalytic subunit Gamma-1	0.6552	0.0792
Q96AG4	LRRC59 Leucine-rich repeat-containing protein 59 Iso 1	0.648	0.1008
O60664	PLIN3 Perilipin-3 Iso 2	0.6624	0.0576
P68371	TUBB4B Tubulin beta-4B chain Iso 1	0.6624	0.0288
P63104	YWHAZ 14-3-3 protein zeta/delta Iso 1	0.6912	0.036
P13987	CD59 CD59 glycoprotein Iso 1	0.6912	0.072
P18124	RPL7 60S ribosomal protein L7 Iso 1	0.72	0.0864
P30041	PRDX6 Peroxiredoxin-6 Iso 1	0.7344	0.1008
P17931	LGALS3 Galectin-3 Iso 1	0.7488	0.0864
P46782	RPS5 40S ribosomal protein S5 Iso 1	0.7632	0.0432
P20336	RAB3A Ras-related protein Rab-3A Iso 1	0.7632	0.072
Q12931	TRAP1 Heat shock protein 75 kDa_ mitochondrial Iso 1	0.7776	0.0432
Q96E17	RAB3C Ras-related protein Rab-3C Iso 1	0.7776	0.072
P04083	ANXA1 Annexin A1 Iso 1	0.7776	0.0288
P06576	ATP5B ATP synthase subunit beta_ mitochondrial Iso 1	0.7776	0.0576
P61106	RAB14 Ras-related protein Rab-14 Iso 1	0.792	0.0576
P08133	ANXA6 Annexin A6 Iso 1	0.8208	0.036
P63241	EIF5A Eukaryotic translation initiation factor 5A-1 Iso 2	0.8208	0.1368
P78371	CCT2 T-complex protein 1 subunit beta Iso 1	0.8424	0.0504
P09651	HNRNPA1 Heterogeneous nuclear ribonucleoprotein A1 A1-B	0.8496	0.1008
P62913	RPL11 60S ribosomal protein L11 Iso 2	0.8712	0.0432
P62937	PPIA Peptidyl-prolyl cis-trans isomerase A Iso 1	0.9288	0.0504
P02765	AHSG Alpha-2-HS-glycoprotein Iso 1	0.8784	0.1008
Q6IS14	EIF5AL1 Eukaryotic translation initiation factor 5A-1-like Iso 1	0.8928	0.1296
P29966	MARCKS Myristoylated alanine-rich C-kinase substrate Iso 1	0.8928	0.1008
P61158	ACTR3 Actin-related protein 3 Iso 1	0.8928	0.0864
P22314	UBA1 Ubiquitin-like modifier-activating enzyme 1 Iso 2	0.9072	0.072
P30050	RPL12 60S ribosomal protein L12 Iso 2	0.936	0.0864
P0DN26	PPIAL4F Peptidyl-prolyl cis-trans isomerase A-like 4F Iso 1	0.9504	0.072
F5H284	PPIAL4D Peptidyl-prolyl cis-trans isomerase A-like 4D Iso 1	0.9504	0.072
P0DN37	PPIAL4G Peptidyl-prolyl cis-trans isomerase A-like 4G Iso 1	0.9504	0.072
A0A0B4J2A2	PPIAL4C Peptidyl-prolyl cis-trans isomerase A-like 4C Iso 1	0.9504	0.0864
P60953	CDC42 Cell division control protein 42 homolog Iso 2	1.0224	0.0576
Q6NZI2	CAVIN1 Caveolae-associated protein 1 Iso 2	1.0368	0.0648
Q16851	UGP2 UTP--glucose-1-phosphate uridylyltransferase Iso 1	1.0512	0.0576
P32969	RPL9;RPL9P7;RPL9P8;RPL9P9 60S ribosomal protein L9 Iso 1	1.08	0.072
E9PAV3	NACA Nascent polypeptide-associated complex subunit alpha_ muscle-specific form Iso 2	1.1088	0.0864
Q13765	NACA Nascent polypeptide-associated complex subunit alpha Iso 1	1.1232	0.1152
Q58FG1	HSP90AA4P Putative heat shock protein HSP 90-alpha A4 Iso 1	1.2096	0.1296
Q16181	SEPT7 Septin-7 Iso 2	1.296	0.0864
Q69YH5	CDCA2 Cell division cycle-associated protein 2 Iso 1	1.512	1.1952
Q9NZU5	LMCD1 LIM and cysteine-rich domains protein 1 Iso 2	1.512	0.3024
Q58FG0	HSP90AA5P Putative heat shock protein HSP 90-alpha A5 Iso 1	1.8576	0.1008
O14772	FPGT Fucose-1-phosphate guanylyltransferase Iso 5	Control	Control
O60641	SNAP91 Clathrin coat assembly protein AP180 Iso 1	Control	Control
P15121	AKR1B1 Aldose reductase Iso 1	Control	Control
P19367	HK1 Hexokinase-1 Iso 1	Control	Control
P28072	PSMB6 Proteasome subunit beta type-6 Iso 1	Control	Control
P29279	CTGF Connective tissue growth factor Iso 1	Control	Control
P63098	PPP3R1 Calcineurin subunit B type 1 Iso 1	Control	Control
Q03113	GNA12 Guanine nucleotide-binding protein subunit alpha-12 Iso 2	Control	Control
Q04637	EIF4G1 Eukaryotic translation initiation factor 4 gamma 1 A	Control	Control
Q6P1J6	PLB1 Phospholipase B1_ membrane-associated Iso 1	Control	Control
Q6QNK2	ADGRD1 Adhesion G-protein coupled receptor D1 Iso 2	Control	Control
Q8TF72	SHROOM3 Protein Shroom3 Iso 2	Control	Control
Q92538	GBF1 Golgi-specific brefeldin A-resistance guanine nucleotide exchange factor 1 Iso 1	Control	Control
Q96K21	ZFYVE19 Abscission/NoCut checkpoint regulator Iso 2	Control	Control
Q9C0H9	SRCIN1 SRC kinase signaling inhibitor 1 Iso 1	Control	Control
Q9H582	ZNF644 Zinc finger protein 644 Iso 3	Control	Control
Q9NS61	KCNIP2 Kv channel-interacting protein 2 Iso 1	Control	Control
Q9NZC7	WWOX WW domain-containing oxidoreductase Iso 1	Control	Control
Q9NZU7	CABP1 Calcium-binding protein 1 L-CaBP1	Control	Control
Q9UBE0	SAE1 SUMO-activating enzyme subunit 1 Iso 2	Control	Control
Q9UBX0	HESX1 Homeobox expressed in ES cells 1 Iso 1	Control	Control
Q9UKY4	POMT2 Protein O-mannosyl-transferase 2 Iso 1	Control	Control
Q9UMX2	OAZ3 Ornithine decarboxylase antizyme 3 Iso 1	Control	Control
Q9Y224	C14orf166 UPF0568 protein C14orf166 Iso 1	Control	Control
Q9Y262	EIF3L Eukaryotic translation initiation factor 3 subunit L Iso 1	Control	Control
Q9Y265	RUVBL1 RuvB-like 1 Iso 2	Control	Control
P = Park2-mutated patients
C = Control subjects
Parkinson = Unique in PD patients
Control = Unique in control subjects
