# Supplementary material for: Exploring the Impact of PARK2 Mutations on the Total and Mitochondrial Proteome of Human Skin Fibroblasts
Source: Front Cell Dev Biol. 2020 Jun 11;8:423. doi: 10.3389/fcell.2020.00423 (PMC7300190; doi:10.3389/fcell.2020.00423)
Supplement: Supplementary file 5 [file Table_5.XLSX]

## Sheet: Supplementary table 5
Supplementary table. 5 Summary of protein pairs that have been shown to interact in literature in at least two papers
UniProtID1	UniProtID2	GeneName1	GeneName2	Description1	Description2	Source
O00410	P26373	IPO5	RPL13	Importin-5	60S ribosomal protein L13	Huttlin EL (2015);PMID:26186194|Huttlin EL (2017);PMID:28514442
O15145	P61158	ARPC3	ACTR3	Actin-related protein 2/3 complex subunit 3	Actin-related protein 3	Huttlin EL (2015);PMID:26186194|Wan C (2015);PMID:26344197|Huttlin EL (2017);PMID:28514442|Gournier H (2001);PMID:11741539|Havugimana PC (2012);PMID:22939629
O43852	P07237	CALU	P4HB	Calumenin	Protein disulfide-isomerase	Wan C (2015);PMID:26344197|Kristensen AR (2012);PMID:22863883
O60506	P67809	SYNCRIP	YBX1	Heterogeneous nuclear ribonucleoprotein Q	Nuclease-sensitive element-binding protein 1	Hein MY (2015);PMID:26496610|Havugimana PC (2012);PMID:22939629
O60506	Q9NZB2	SYNCRIP	FAM120A	Heterogeneous nuclear ribonucleoprotein Q	Constitutive coactivator of PPAR-gamma-like protein 1	Hein MY (2015);PMID:26496610|Huttlin EL (2017);PMID:28514442
O75390	Q12931	CS	TRAP1	Citrate synthase, mitochondrial	Heat shock protein 75 kDa, mitochondrial	Moutafik et al. (2019)|Boldt K (2016);PMID:27173435
O75489	P13073	NDUFS3	COX4I1	NADH dehydrogenase [ubiquinone] iron-sulfur protein 3, mitochondrial	Cytochrome c oxidase subunit 4 isoform 1, mitochondrial	Moutafik et al. (2019)|Liu X (2018);PMID:29568061
O75489	P49821	NDUFS3	NDUFV1	NADH dehydrogenase [ubiquinone] iron-sulfur protein 3, mitochondrial	NADH dehydrogenase [ubiquinone] flavoprotein 1, mitochondrial	Moutafik et al. (2019)|Huttlin EL (2015);PMID:26186194|Guarani V (2014);PMID:24344204|Floyd BJ (2016);PMID:27499296|Huttlin EL (2017);PMID:28514442|Havugimana PC (2012);PMID:22939629
P02545	P02545	LMNA	LMNA	Prelamin-A/C;Lamin-A/C	Prelamin-A/C;Lamin-A/C	Rolland T (2014);PMID:25416956|Sahni N (2015);PMID:25910212|Dittmer TA (2014);PMID:24623722|Depreux FF (2015);PMID:25948554|Liu X (2018);PMID:29568061|Zhong N (2005);PMID:16248985
P02545	P09874	LMNA	PARP1	Prelamin-A/C;Lamin-A/C	Poly [ADP-ribose] polymerase 1	Depreux FF (2015);PMID:25948554|Liu X (2018);PMID:29568061|Roux KJ (2012);PMID:22412018
P02545	P19338	LMNA	NCL	Prelamin-A/C;Lamin-A/C	Nucleolin	Depreux FF (2015);PMID:25948554|Roux KJ (2012);PMID:22412018|Kristensen AR (2012);PMID:22863883
P02545	P35232	LMNA	PHB	Prelamin-A/C;Lamin-A/C	Prohibitin	Depreux FF (2015);PMID:25948554|Zhu B (2010);PMID:19725029
P02751	P04406	FN1	GAPDH	Fibronectin;Anastellin;Ugl-Y1;Ugl-Y2;Ugl-Y3	Glyceraldehyde-3-phosphate dehydrogenase	Humphries JD (2009);PMID:19738201|Moussavi-Harami SF (2013);PMID:23750785
P02751	P21980	FN1	TGM2	Fibronectin;Anastellin;Ugl-Y1;Ugl-Y2;Ugl-Y3	Protein-glutamine gamma-glutamyltransferase 2	Heath DJ (2002);PMID:11829448|Humphries JD (2009);PMID:19738201
P02751	P35579	FN1	MYH9	Fibronectin;Anastellin;Ugl-Y1;Ugl-Y2;Ugl-Y3	Myosin-9	Humphries JD (2009);PMID:19738201|Moussavi-Harami SF (2013);PMID:23750785
P04406	P04406	GAPDH	GAPDH	Glyceraldehyde-3-phosphate dehydrogenase	Glyceraldehyde-3-phosphate dehydrogenase	Jenkins JL (2006);PMID:16510976|Wang J (2011);PMID:21988832|Torres-Bugeau CM (2012);PMID:22134915
P04406	P14618	GAPDH	PKM	Glyceraldehyde-3-phosphate dehydrogenase	Pyruvate kinase PKM	Wan C (2015);PMID:26344197|Havugimana PC (2012);PMID:22939629
P04406	Q12931	GAPDH	TRAP1	Glyceraldehyde-3-phosphate dehydrogenase	Heat shock protein 75 kDa, mitochondrial	Wan C (2015);PMID:26344197|Matassa DS (2013);PMID:24113185
P05091	P10809	ALDH2	HSPD1	Aldehyde dehydrogenase, mitochondrial	60 kDa heat shock protein, mitochondrial	Liu X (2018);PMID:29568061|Lee KH (2002);PMID:12387818
P07237	P07237	P4HB	P4HB	Protein disulfide-isomerase	Protein disulfide-isomerase	Rolland T (2014);PMID:25416956|Bastos-Aristizabal S (2014);PMID:24549644
P07237	P13667	P4HB	PDIA4	Protein disulfide-isomerase	Protein disulfide-isomerase A4	Wan C (2015);PMID:26344197|Havugimana PC (2012);PMID:22939629
P07237	P14625	P4HB	HSP90B1	Protein disulfide-isomerase	Endoplasmin	Wan C (2015);PMID:26344197|Havugimana PC (2012);PMID:22939629
P07237	P27797	P4HB	CALR	Protein disulfide-isomerase	Calreticulin {ECO:0000303|PubMed:9427624}	Wan C (2015);PMID:26344197|Havugimana PC (2012);PMID:22939629
P08708	P46777	RPS17	RPL5	40S ribosomal protein S17 {ECO:0000305}	60S ribosomal protein L5	Wan C (2015);PMID:26344197|Havugimana PC (2012);PMID:22939629
P09874	P09874	PARP1	PARP1	Poly [ADP-ribose] polymerase 1	Poly [ADP-ribose] polymerase 1	Lai YS (2012);PMID:22362888|Kim BK (2014);PMID:24636898|Meyer-Ficca ML (2015);PMID:25673562|Gibbs-Seymour I (2016);PMID:27067600|Bonfiglio JJ (2017);PMID:28190768|Brodie SA (2015);PMID:26356822|Hassa PO (2005);PMID:16204234|Lonskaya I (2005);PMID:15737996|Langelier MF (2010);PMID:20388712|Idogawa M (2007);PMID:17283121|Li B (2004);PMID:14734561|Ali AA (2012);PMID:22683995
P0DMV8	P11021	HSPA1A	HSPA5	Heat shock 70 kDa protein 1A {ECO:0000312|HGNC:HGNC:5232}	Endoplasmic reticulum chaperone BiP {ECO:0000305}	Hein MY (2015);PMID:26496610|Havugimana PC (2012);PMID:22939629|Kristensen AR (2012);PMID:22863883
P0DMV8	P11142	HSPA1A	HSPA8	Heat shock 70 kDa protein 1A {ECO:0000312|HGNC:HGNC:5232}	Heat shock cognate 71 kDa protein	Rosenbluh J (2016);PMID:27684187|Havugimana PC (2012);PMID:22939629|Kristensen AR (2012);PMID:22863883
P10809	P11142	HSPD1	HSPA8	60 kDa heat shock protein, mitochondrial	Heat shock cognate 71 kDa protein	Rosenbluh J (2016);PMID:27684187|Havugimana PC (2012);PMID:22939629
P11021	P11142	HSPA5	HSPA8	Endoplasmic reticulum chaperone BiP {ECO:0000305}	Heat shock cognate 71 kDa protein	Wan C (2015);PMID:26344197|Hein MY (2015);PMID:26496610|Rosenbluh J (2016);PMID:27684187|Havugimana PC (2012);PMID:22939629
P11021	P14625	HSPA5	HSP90B1	Endoplasmic reticulum chaperone BiP {ECO:0000305}	Endoplasmin	Wan C (2015);PMID:26344197|Hein MY (2015);PMID:26496610|Havugimana PC (2012);PMID:22939629
P11021	P34931	HSPA5	HSPA1L	Endoplasmic reticulum chaperone BiP {ECO:0000305}	Heat shock 70 kDa protein 1-like	Havugimana PC (2012);PMID:22939629|Kristensen AR (2012);PMID:22863883
P11021	Q15084	HSPA5	PDIA6	Endoplasmic reticulum chaperone BiP {ECO:0000305}	Protein disulfide-isomerase A6	Havugimana PC (2012);PMID:22939629|Li J (2013);PMID:24189400
P11021	Q9H173	HSPA5	SIL1	Endoplasmic reticulum chaperone BiP {ECO:0000305}	Nucleotide exchange factor SIL1	Williams JM (2015);PMID:25877869|Huttlin EL (2017);PMID:28514442|Chung KT (2002);PMID:12356756
P11021	Q9UBS4	HSPA5	DNAJB11	Endoplasmic reticulum chaperone BiP {ECO:0000305}	DnaJ homolog subfamily B member 11	Marcinowski M (2011);PMID:21217698|Huttlin EL (2015);PMID:26186194|Wan C (2015);PMID:26344197|Schorr S (2015);PMID:26085089|Huttlin EL (2017);PMID:28514442|Li J (2013);PMID:24189400
P11142	P54652	HSPA8	HSPA2	Heat shock cognate 71 kDa protein	Heat shock-related 70 kDa protein 2	Moutafik et al. (2019)|Huttlin EL (2017);PMID:28514442|Liu X (2018);PMID:29568061|Havugimana PC (2012);PMID:22939629|Taipale M (2014);PMID:25036637
P11142	Q9UBS4	HSPA8	DNAJB11	Heat shock cognate 71 kDa protein	DnaJ homolog subfamily B member 11	Wan C (2015);PMID:26344197|Lau PP (2001);PMID:11584023
P13073	P40939	COX4I1	HADHA	Cytochrome c oxidase subunit 4 isoform 1, mitochondrial	Trifunctional enzyme subunit alpha, mitochondrial;Long-chain enoyl-CoA hydratase;Long chain 3-hydroxyacyl-CoA dehydrogenase	Moutafik et al. (2019)|Liu X (2018);PMID:29568061
P14625	P27797	HSP90B1	CALR	Endoplasmin	Calreticulin {ECO:0000303|PubMed:9427624}	Moutafik et al. (2019)|Wan C (2015);PMID:26344197|Havugimana PC (2012);PMID:22939629
P18124	P18621	RPL7	RPL17	60S ribosomal protein L7	60S ribosomal protein L17	Wan C (2015);PMID:26344197|Havugimana PC (2012);PMID:22939629
P18124	P19338	RPL7	NCL	60S ribosomal protein L7	Nucleolin	Wan C (2015);PMID:26344197|Salvetti A (2016);PMID:27049334|Havugimana PC (2012);PMID:22939629
P18124	P26373	RPL7	RPL13	60S ribosomal protein L7	60S ribosomal protein L13	Wan C (2015);PMID:26344197|Havugimana PC (2012);PMID:22939629
P18124	P46777	RPL7	RPL5	60S ribosomal protein L7	60S ribosomal protein L5	Wan C (2015);PMID:26344197|Havugimana PC (2012);PMID:22939629
P18124	P62277	RPL7	RPS13	60S ribosomal protein L7	40S ribosomal protein S13	Wan C (2015);PMID:26344197|Havugimana PC (2012);PMID:22939629
P18124	P62424	RPL7	RPL7A	60S ribosomal protein L7	60S ribosomal protein L7a	Wan C (2015);PMID:26344197|Havugimana PC (2012);PMID:22939629
P18124	P62750	RPL7	RPL23A	60S ribosomal protein L7	60S ribosomal protein L23a	Wan C (2015);PMID:26344197|Havugimana PC (2012);PMID:22939629
P18124	P62829	RPL7	RPL23	60S ribosomal protein L7	60S ribosomal protein L23	Wan C (2015);PMID:26344197|Havugimana PC (2012);PMID:22939629
P18124	P62899	RPL7	RPL31	60S ribosomal protein L7	60S ribosomal protein L31	Wan C (2015);PMID:26344197|Havugimana PC (2012);PMID:22939629
P18124	P62906	RPL7	RPL10A	60S ribosomal protein L7	60S ribosomal protein L10a	Wan C (2015);PMID:26344197|Havugimana PC (2012);PMID:22939629
P18621	P46777	RPL17	RPL5	60S ribosomal protein L17	60S ribosomal protein L5	Wan C (2015);PMID:26344197|Havugimana PC (2012);PMID:22939629
P18621	P61254	RPL17	RPL26	60S ribosomal protein L17	60S ribosomal protein L26	Wan C (2015);PMID:26344197|Kristensen AR (2012);PMID:22863883
P18621	P62277	RPL17	RPS13	60S ribosomal protein L17	40S ribosomal protein S13	Wan C (2015);PMID:26344197|Havugimana PC (2012);PMID:22939629
P18621	P62750	RPL17	RPL23A	60S ribosomal protein L17	60S ribosomal protein L23a	Wan C (2015);PMID:26344197|Havugimana PC (2012);PMID:22939629
P18621	P62829	RPL17	RPL23	60S ribosomal protein L17	60S ribosomal protein L23	Wan C (2015);PMID:26344197|Havugimana PC (2012);PMID:22939629
P19105	P35579	MYL12A	MYH9	Myosin regulatory light chain 12A	Myosin-9	Hein MY (2015);PMID:26496610|Kristensen AR (2012);PMID:22863883
P19338	P46777	NCL	RPL5	Nucleolin	60S ribosomal protein L5	Wan C (2015);PMID:26344197|Salvetti A (2016);PMID:27049334|Havugimana PC (2012);PMID:22939629
P19338	P62424	NCL	RPL7A	Nucleolin	60S ribosomal protein L7a	Salvetti A (2016);PMID:27049334|Havugimana PC (2012);PMID:22939629
P20339	P51148	RAB5A	RAB5C	Ras-related protein Rab-5A	Ras-related protein Rab-5C	Hein MY (2015);PMID:26496610|Huttlin EL (2017);PMID:28514442
P20339	P51149	RAB5A	RAB7A	Ras-related protein Rab-5A	Ras-related protein Rab-7a	Wan C (2015);PMID:26344197|Bucci C (1999);PMID:10329441|Havugimana PC (2012);PMID:22939629
P20339	P62491	RAB5A	RAB11A	Ras-related protein Rab-5A	Ras-related protein Rab-11A	Wan C (2015);PMID:26344197|Li Q (2006);PMID:16354686
P21980	P21980	TGM2	TGM2	Protein-glutamine gamma-glutamyltransferase 2	Protein-glutamine gamma-glutamyltransferase 2	Liu S (2002);PMID:11867708|Wang J (2011);PMID:21988832
P24844	P35579	MYL9	MYH9	Myosin regulatory light polypeptide 9	Myosin-9	Stelzl U (2005);PMID:16169070|Kristensen AR (2012);PMID:22863883
P26373	P46777	RPL13	RPL5	60S ribosomal protein L13	60S ribosomal protein L5	Wan C (2015);PMID:26344197|Havugimana PC (2012);PMID:22939629
P26373	P61254	RPL13	RPL26	60S ribosomal protein L13	60S ribosomal protein L26	Wan C (2015);PMID:26344197|Kristensen AR (2012);PMID:22863883
P26373	P62277	RPL13	RPS13	60S ribosomal protein L13	40S ribosomal protein S13	Wan C (2015);PMID:26344197|Havugimana PC (2012);PMID:22939629
P26373	P62424	RPL13	RPL7A	60S ribosomal protein L13	60S ribosomal protein L7a	Wan C (2015);PMID:26344197|Havugimana PC (2012);PMID:22939629|Kristensen AR (2012);PMID:22863883
P26373	P62750	RPL13	RPL23A	60S ribosomal protein L13	60S ribosomal protein L23a	Wan C (2015);PMID:26344197|Havugimana PC (2012);PMID:22939629|Kristensen AR (2012);PMID:22863883
P26373	P62829	RPL13	RPL23	60S ribosomal protein L13	60S ribosomal protein L23	Wan C (2015);PMID:26344197|Havugimana PC (2012);PMID:22939629
P26373	P62906	RPL13	RPL10A	60S ribosomal protein L13	60S ribosomal protein L10a	Wan C (2015);PMID:26344197|Havugimana PC (2012);PMID:22939629
P26373	Q9BYD6	RPL13	MRPL1	60S ribosomal protein L13	39S ribosomal protein L1, mitochondrial	Huttlin EL (2015);PMID:26186194|Huttlin EL (2017);PMID:28514442
P26373	Q9UNX3	RPL13	RPL26L1	60S ribosomal protein L13	60S ribosomal protein L26-like 1	Huttlin EL (2015);PMID:26186194|Wan C (2015);PMID:26344197|Huttlin EL (2017);PMID:28514442
P27797	P30101	CALR	PDIA3	Calreticulin {ECO:0000303|PubMed:9427624}	Protein disulfide-isomerase A3	Wan C (2015);PMID:26344197|Tan P (2002);PMID:11823531|Oliver JD (1999);PMID:10436013|Leach MR (2002);PMID:12052826
P35232	P60709	PHB	ACTB	Prohibitin	Actin, cytoplasmic 1;Actin, cytoplasmic 1, N-terminally processed	Moutafik et al. (2019)|Zhu B (2010);PMID:19725029
P35232	P61019	PHB	RAB2A	Prohibitin	Ras-related protein Rab-2A	Wan C (2015);PMID:26344197|Hein MY (2015);PMID:26496610
P35579	P35580	MYH9	MYH10	Myosin-9	Myosin-10	Hein MY (2015);PMID:26496610|Havugimana PC (2012);PMID:22939629
P35579	P60709	MYH9	ACTB	Myosin-9	Actin, cytoplasmic 1;Actin, cytoplasmic 1, N-terminally processed	Hein MY (2015);PMID:26496610|Chiu HC (2012);PMID:22366308|Kohlstedt K (2006);PMID:16186248
P35613	Q6NUK1	BSG	SLC25A24	Basigin	Calcium-binding mitochondrial carrier protein SCaMC-1	Huttlin EL (2015);PMID:26186194|Huttlin EL (2017);PMID:28514442
P46777	P56537	RPL5	EIF6	60S ribosomal protein L5	Eukaryotic translation initiation factor 6 {ECO:0000255|HAMAP-Rule:MF_03132}	Wan C (2015);PMID:26344197|Havugimana PC (2012);PMID:22939629
P46777	P62277	RPL5	RPS13	60S ribosomal protein L5	40S ribosomal protein S13	Wan C (2015);PMID:26344197|Havugimana PC (2012);PMID:22939629
P46777	P62424	RPL5	RPL7A	60S ribosomal protein L5	60S ribosomal protein L7a	Wan C (2015);PMID:26344197|Havugimana PC (2012);PMID:22939629
P46777	P62750	RPL5	RPL23A	60S ribosomal protein L5	60S ribosomal protein L23a	Wan C (2015);PMID:26344197|Havugimana PC (2012);PMID:22939629
P46777	P62829	RPL5	RPL23	60S ribosomal protein L5	60S ribosomal protein L23	Wan C (2015);PMID:26344197|Dai MS (2004);PMID:15308643|Lindstroem MS (2007);PMID:17116689|Havugimana PC (2012);PMID:22939629
P46777	P62899	RPL5	RPL31	60S ribosomal protein L5	60S ribosomal protein L31	Wan C (2015);PMID:26344197|Havugimana PC (2012);PMID:22939629
P46777	P62906	RPL5	RPL10A	60S ribosomal protein L5	60S ribosomal protein L10a	Wan C (2015);PMID:26344197|Havugimana PC (2012);PMID:22939629
P51148	P62491	RAB5C	RAB11A	Ras-related protein Rab-5C	Ras-related protein Rab-11A	Wan C (2015);PMID:26344197|Liu X (2018);PMID:29568061
P51149	P61019	RAB7A	RAB2A	Ras-related protein Rab-7a	Ras-related protein Rab-2A	Wan C (2015);PMID:26344197|Hein MY (2015);PMID:26496610
P51149	P61020	RAB7A	RAB5B	Ras-related protein Rab-7a	Ras-related protein Rab-5B	Wan C (2015);PMID:26344197|Bucci C (1999);PMID:10329441
P51149	P62491	RAB7A	RAB11A	Ras-related protein Rab-7a	Ras-related protein Rab-11A	Wan C (2015);PMID:26344197|Havugimana PC (2012);PMID:22939629
P51149	Q15907	RAB7A	RAB11B	Ras-related protein Rab-7a	Ras-related protein Rab-11B	Wan C (2015);PMID:26344197|Havugimana PC (2012);PMID:22939629
P52815	Q9BYD6	MRPL12	MRPL1	39S ribosomal protein L12, mitochondrial	39S ribosomal protein L1, mitochondrial	Hein MY (2015);PMID:26496610|Havugimana PC (2012);PMID:22939629
P56537	P62899	EIF6	RPL31	Eukaryotic translation initiation factor 6 {ECO:0000255|HAMAP-Rule:MF_03132}	60S ribosomal protein L31	Wan C (2015);PMID:26344197|Havugimana PC (2012);PMID:22939629
P60709	P60709	ACTB	ACTB	Actin, cytoplasmic 1;Actin, cytoplasmic 1, N-terminally processed	Actin, cytoplasmic 1;Actin, cytoplasmic 1, N-terminally processed	Rolland T (2014);PMID:25416956|Rual JF (2005);PMID:16189514|Yu H (2011);PMID:21516116|Sahni N (2015);PMID:25910212|Shartava A (1997);PMID:9209005
P61019	P61421	RAB2A	ATP6V0D1	Ras-related protein Rab-2A	V-type proton ATPase subunit d 1	Wan C (2015);PMID:26344197|Hein MY (2015);PMID:26496610
P61254	P62424	RPL26	RPL7A	60S ribosomal protein L26	60S ribosomal protein L7a	Wan C (2015);PMID:26344197|Kristensen AR (2012);PMID:22863883
P62277	P62424	RPS13	RPL7A	40S ribosomal protein S13	60S ribosomal protein L7a	Wan C (2015);PMID:26344197|Havugimana PC (2012);PMID:22939629
P62277	P62750	RPS13	RPL23A	40S ribosomal protein S13	60S ribosomal protein L23a	Wan C (2015);PMID:26344197|Havugimana PC (2012);PMID:22939629
P62277	P62829	RPS13	RPL23	40S ribosomal protein S13	60S ribosomal protein L23	Wan C (2015);PMID:26344197|Havugimana PC (2012);PMID:22939629
P62277	P62899	RPS13	RPL31	40S ribosomal protein S13	60S ribosomal protein L31	Wan C (2015);PMID:26344197|Havugimana PC (2012);PMID:22939629
P62277	P62906	RPS13	RPL10A	40S ribosomal protein S13	60S ribosomal protein L10a	Wan C (2015);PMID:26344197|Havugimana PC (2012);PMID:22939629
P62424	P62750	RPL7A	RPL23A	60S ribosomal protein L7a	60S ribosomal protein L23a	Wan C (2015);PMID:26344197|Havugimana PC (2012);PMID:22939629|Kristensen AR (2012);PMID:22863883
P62424	P62829	RPL7A	RPL23	60S ribosomal protein L7a	60S ribosomal protein L23	Wan C (2015);PMID:26344197|Havugimana PC (2012);PMID:22939629
P62424	P62899	RPL7A	RPL31	60S ribosomal protein L7a	60S ribosomal protein L31	Wan C (2015);PMID:26344197|Havugimana PC (2012);PMID:22939629
P62424	P62906	RPL7A	RPL10A	60S ribosomal protein L7a	60S ribosomal protein L10a	Wan C (2015);PMID:26344197|Havugimana PC (2012);PMID:22939629
P62750	P62829	RPL23A	RPL23	60S ribosomal protein L23a	60S ribosomal protein L23	Wan C (2015);PMID:26344197|Havugimana PC (2012);PMID:22939629
P62750	P62899	RPL23A	RPL31	60S ribosomal protein L23a	60S ribosomal protein L31	Wan C (2015);PMID:26344197|Havugimana PC (2012);PMID:22939629
P62750	P62906	RPL23A	RPL10A	60S ribosomal protein L23a	60S ribosomal protein L10a	Wan C (2015);PMID:26344197|Havugimana PC (2012);PMID:22939629
P62829	P62899	RPL23	RPL31	60S ribosomal protein L23	60S ribosomal protein L31	Wan C (2015);PMID:26344197|Havugimana PC (2012);PMID:22939629
P62829	P62906	RPL23	RPL10A	60S ribosomal protein L23	60S ribosomal protein L10a	Wan C (2015);PMID:26344197|Havugimana PC (2012);PMID:22939629
P62873	Q9UBI6	GNB1	GNG12	Guanine nucleotide-binding protein G(I)/G(S)/G(T) subunit beta-1	Guanine nucleotide-binding protein G(I)/G(S)/G(O) subunit gamma-12	Poon LS (2009);PMID:19168127|Rosskopf D (2003);PMID:12782285
P62899	P62906	RPL31	RPL10A	60S ribosomal protein L31	60S ribosomal protein L10a	Wan C (2015);PMID:26344197|Havugimana PC (2012);PMID:22939629
P62906	Q969Q0	RPL10A	RPL36AL	60S ribosomal protein L10a	60S ribosomal protein L36a-like	Huttlin EL (2015);PMID:26186194|Huttlin EL (2017);PMID:28514442
P62906	Q9UNX3	RPL10A	RPL26L1	60S ribosomal protein L10a	60S ribosomal protein L26-like 1	Huttlin EL (2015);PMID:26186194|Wan C (2015);PMID:26344197|Huttlin EL (2017);PMID:28514442
P63000	P63000	RAC1	RAC1	Ras-related C3 botulinum toxin substrate 1	Ras-related C3 botulinum toxin substrate 1	Sandrock K (2010);PMID:19961560|Zhang B (2001);PMID:11134022
P67809	Q13283	YBX1	G3BP1	Nuclease-sensitive element-binding protein 1	Ras GTPase-activating protein-binding protein 1	Palicharla VR (2015);PMID:26343856|Kristensen AR (2012);PMID:22863883
Q14151	Q15424	SAFB2	SAFB	Scaffold attachment factor B2	Scaffold attachment factor B1	Wan C (2015);PMID:26344197|Townson SM (2003);PMID:12660241
Q9BQS8	Q9H2F9	FYCO1	CCDC68	FYVE and coiled-coil domain-containing protein 1	Coiled-coil domain-containing protein 68	Huttlin EL (2015);PMID:26186194|Huttlin EL (2017);PMID:28514442
Q9NVA2	Q9UHD8	2019-09-11	2019-09-09	Septin-11	Septin-9	Wan C (2015);PMID:26344197|Havugimana PC (2012);PMID:22939629
Q9UHA4	Q9Y2Q5	LAMTOR3	LAMTOR2	Ragulator complex protein LAMTOR3	Ragulator complex protein LAMTOR2	Rolland T (2014);PMID:25416956|Sancak Y (2010);PMID:20381137|Yu H (2011);PMID:21516116|Lunin VV (2004);PMID:15016825|Wunderlich W (2001);PMID:11266467|Havugimana PC (2012);PMID:22939629|Wang J (2011);PMID:21988832
