# Supplementary material for: Exploring the Impact of PARK2 Mutations on the Total and Mitochondrial Proteome of Human Skin Fibroblasts
Source: Front Cell Dev Biol. 2020 Jun 11;8:423. doi: 10.3389/fcell.2020.00423 (PMC7300190; doi:10.3389/fcell.2020.00423)
Supplement: Supplementary file 6 [file Table_6.xlsx]

## Sheet: Supplementary table 6
Supplementary table 6. Summary of all identified enriched pathways in the mitochondrial fractions using the GSEA approach
ID	Description	setSize	enrichmentScore	NES	p.adjust
R-HSA-5663202	Diseases of signal transduction	17	-0.67876	-1.9316	0.205746
R-HSA-2682334	EPH-Ephrin signaling	19	-0.643887	-1.87996	0.205746
R-HSA-3000178	ECM proteoglycans	11	-0.740908	-1.87279	0.205746
R-HSA-73894	DNA Repair	12	-0.691292	-1.78805	0.205746
R-HSA-6798695	Neutrophil degranulation	40	0.520544	1.60031	0.205746
R-HSA-422475	Axon guidance	103	-0.328131	-1.39986	0.205746
R-HSA-8953897	Cellular responses to external stimuli	45	0.497122	1.56082	0.205746
R-HSA-1474228	Degradation of the extracellular matrix	11	-0.682023	-1.72395	0.205746
R-HSA-2262752	Cellular responses to stress	41	0.496149	1.53313	0.205746
R-HSA-109581	Apoptosis	16	-0.594482	-1.66805	0.205746
R-HSA-5357801	Programmed Cell Death	16	-0.594482	-1.66805	0.205746
R-HSA-2029480	Fcgamma receptor (FCGR) dependent phagocytosis	12	-0.653751	-1.69095	0.205746
R-HSA-2029482	Regulation of actin dynamics for phagocytic cup formation	12	-0.653751	-1.69095	0.205746
R-HSA-2559582	Senescence-Associated Secretory Phenotype (SASP)	16	0.624926	1.58136	0.205746
R-HSA-8939236	RUNX1 regulates transcription of genes involved in differentiation of HSCs	16	0.624926	1.58136	0.205746
R-HSA-216083	Integrin cell surface interactions	13	-0.63417	-1.6786	0.205746
R-HSA-3371556	Cellular response to heat stress	11	0.679119	1.56682	0.205746
R-HSA-2559580	Oxidative Stress Induced Senescence	17	0.608027	1.56183	0.205746
R-HSA-5627117	RHO GTPases Activate ROCKs	12	-0.6385	-1.6515	0.205746
R-HSA-195721	Signaling by WNT	25	0.549228	1.53577	0.205746
R-HSA-5627123	RHO GTPases activate PAKs	11	-0.657233	-1.66129	0.205746
R-HSA-5689901	Metalloprotease DUBs	15	0.624959	1.55746	0.205746
R-HSA-201681	TCF dependent signaling in response to WNT	20	0.57581	1.53331	0.205746
R-HSA-2555396	Mitotic Metaphase and Anaphase	11	-0.651534	-1.64688	0.205746
R-HSA-68882	Mitotic Anaphase	11	-0.651534	-1.64688	0.205746
R-HSA-70263	Gluconeogenesis	10	0.681441	1.53344	0.205746
R-HSA-8878171	Transcriptional regulation by RUNX1	19	0.578997	1.52448	0.205746
R-HSA-373755	Semaphorin interactions	14	-0.592317	-1.60653	0.205746
R-HSA-2299718	Condensation of Prophase Chromosomes	13	0.62713	1.51002	0.205746
R-HSA-912446	Meiotic recombination	13	0.62713	1.51002	0.205746
R-HSA-201722	Formation of the beta-catenin:TCF transactivating complex	13	0.62713	1.51002	0.205746
R-HSA-3214858	RMTs methylate histone arginines	17	0.585264	1.50336	0.205746
R-HSA-2559583	Cellular Senescence	20	0.560313	1.49204	0.205746
R-HSA-5617472	Activation of anterior HOX genes in hindbrain development during early embryogenesis	13	0.625549	1.50621	0.205746
R-HSA-5619507	Activation of HOX genes during differentiation	13	0.625549	1.50621	0.205746
R-HSA-3928662	EPHB-mediated forward signaling	10	-0.643228	-1.58299	0.205746
R-HSA-8939211	ESR-mediated signaling	14	0.616191	1.50754	0.205746
R-HSA-9018519	Estrogen-dependent gene expression	14	0.616191	1.50754	0.205746
R-HSA-73886	Chromosome Maintenance	10	0.66823	1.50372	0.205746
R-HSA-157579	Telomere Maintenance	10	0.66823	1.50372	0.205746
R-HSA-171306	Packaging Of Telomere Ends	10	0.66823	1.50372	0.205746
R-HSA-1474165	Reproduction	16	0.589608	1.49199	0.205746
R-HSA-1500620	Meiosis	16	0.589608	1.49199	0.205746
R-HSA-1221632	Meiotic synapsis	13	0.621122	1.49555	0.205746
R-HSA-427413	NoRC negatively regulates rRNA expression	12	0.629814	1.48531	0.205746
R-HSA-5250941	Negative epigenetic regulation of rRNA expression	12	0.629814	1.48531	0.205746
R-HSA-73777	RNA Polymerase I Chain Elongation	12	0.629814	1.48531	0.205746
R-HSA-73854	RNA Polymerase I Promoter Clearance	12	0.629814	1.48531	0.205746
R-HSA-427359	SIRT1 negatively regulates rRNA expression	12	0.629814	1.48531	0.205746
R-HSA-427389	ERCC6 (CSB) and EHMT2 (G9a) positively regulate rRNA expression	12	0.629814	1.48531	0.205746
R-HSA-5334118	DNA methylation	12	0.629814	1.48531	0.205746
R-HSA-5625886	Activated PKN1 stimulates transcription of AR (androgen receptor) regulated genes KLK2 and KLK3	12	0.629814	1.48531	0.205746
R-HSA-73728	RNA Polymerase I Promoter Opening	12	0.629814	1.48531	0.205746
R-HSA-212300	PRC2 methylates histones and DNA	13	0.616223	1.48376	0.205746
R-HSA-211000	Gene Silencing by RNA	14	0.603922	1.47752	0.205746
R-HSA-5578749	Transcriptional regulation by small RNAs	14	0.603922	1.47752	0.205746
R-HSA-69620	Cell Cycle Checkpoints	17	-0.52842	-1.50377	0.205879
R-HSA-71387	Metabolism of carbohydrates	22	0.533413	1.44699	0.216743
R-HSA-8936459	RUNX1 regulates genes involved in megakaryocyte differentiation and platelet function	14	0.598808	1.46501	0.21711
R-HSA-1474244	Extracellular matrix organization	28	-0.440737	-1.42047	0.224715
R-HSA-2559586	DNA Damage/Telomere Stress Induced Senescence	12	0.613966	1.44793	0.234637
R-HSA-3247509	Chromatin modifying enzymes	20	0.537792	1.43207	0.234637
R-HSA-4839726	Chromatin organization	20	0.537792	1.43207	0.234637
R-HSA-9006931	Signaling by Nuclear Receptors	18	0.551585	1.4344	0.238083
R-HSA-2022090	Assembly of collagen fibrils and other multimeric structures	10	-0.607642	-1.49542	0.238083
R-HSA-73864	RNA Polymerase I Transcription	13	0.598087	1.44009	0.238083
R-HSA-5673001	RAF/MAP kinase cascade	12	-0.570586	-1.47584	0.238083
R-HSA-5684996	MAPK1/MAPK3 signaling	12	-0.570586	-1.47584	0.238083
R-HSA-977225	Amyloid fiber formation	15	0.570752	1.42237	0.245131
R-HSA-400685	Sema4D in semaphorin signaling	11	-0.578434	-1.46211	0.245131
R-HSA-416572	Sema4D induced cell migration and growth-cone collapse	11	-0.578434	-1.46211	0.245131
R-HSA-382556	ABC-family proteins mediated transport	11	0.614899	1.41865	0.249147
R-HSA-5625900	RHO GTPases activate CIT	11	-0.574694	-1.45266	0.249147
R-HSA-68875	Mitotic Prophase	20	0.522863	1.39231	0.251125
R-HSA-5250913	Positive epigenetic regulation of rRNA expression	13	0.576488	1.38808	0.291785
R-HSA-5250924	B-WICH complex positively regulates rRNA expression	13	0.576488	1.38808	0.291785
R-HSA-212165	Epigenetic regulation of gene expression	14	0.565009	1.38232	0.291785
R-HSA-3214815	HDACs deacetylate histones	14	0.563716	1.37915	0.292823
R-HSA-9006925	Intracellular signaling by second messengers	10	0.610818	1.37452	0.296571
R-HSA-168928	DDX58/IFIH1-mediated induction of interferon-alpha/beta	10	-0.568397	-1.39883	0.300998
R-HSA-71406	Pyruvate metabolism and Citric Acid (TCA) cycle	15	0.546303	1.36144	0.300998
R-HSA-70326	Glucose metabolism	13	0.567839	1.36726	0.300998
R-HSA-983169	Class I MHC mediated antigen processing & presentation	15	0.543489	1.35443	0.30784
R-HSA-3214847	HATs acetylate histones	16	0.53146	1.34485	0.320047
R-HSA-5689880	Ub-specific processing proteases	22	0.487197	1.32162	0.320185
R-HSA-1266738	Developmental Biology	119	-0.268778	-1.17	0.34222
R-HSA-5683057	MAPK family signaling cascades	14	-0.492215	-1.33502	0.342913
R-HSA-76002	Platelet activation, signaling and aggregation	22	-0.421462	-1.28401	0.352209
R-HSA-112315	Transmission across Chemical Synapses	13	0.546937	1.31693	0.36531
R-HSA-69481	G2/M Checkpoints	15	-0.473719	-1.30724	0.36531
R-HSA-73857	RNA Polymerase II Transcription	47	0.39129	1.23821	0.380008
R-HSA-5689603	UCH proteinases	17	0.500705	1.28615	0.380705
R-HSA-5358351	Signaling by Hedgehog	10	-0.53279	-1.3112	0.382917
R-HSA-1852241	Organelle biogenesis and maintenance	31	-0.373882	-1.23481	0.385103
R-HSA-1236975	Antigen processing-Cross presentation	11	0.555491	1.28159	0.396344
R-HSA-1640170	Cell Cycle	45	0.388697	1.2204	0.399763
R-HSA-71403	Citric acid cycle (TCA cycle)	11	0.552949	1.27573	0.399763
R-HSA-8873719	RAB geranylgeranylation	11	0.552703	1.27516	0.399763
R-HSA-72312	rRNA processing	67	-0.298709	-1.17195	0.406615
R-HSA-5625740	RHO GTPases activate PKNs	30	0.420164	1.22421	0.407485
R-HSA-68886	M Phase	34	0.405765	1.21024	0.416529
R-HSA-1799339	SRP-dependent cotranslational protein targeting to membrane	76	-0.286857	-1.15043	0.422887
R-HSA-212436	Generic Transcription Pathway	45	0.381505	1.19781	0.422887
R-HSA-5617833	Cilium Assembly	12	-0.479233	-1.23955	0.422887
R-HSA-1650814	Collagen biosynthesis and modifying enzymes	20	-0.399577	-1.18756	0.422887
R-HSA-156902	Peptide chain elongation	67	-0.291236	-1.14263	0.422887
R-HSA-69473	G2/M DNA damage checkpoint	11	-0.487413	-1.23204	0.422887
R-HSA-156827	L13a-mediated translational silencing of Ceruloplasmin expression	67	-0.290429	-1.13946	0.422887
R-HSA-72613	Eukaryotic Translation Initiation	67	-0.290429	-1.13946	0.422887
R-HSA-72737	Cap-dependent Translation Initiation	67	-0.290429	-1.13946	0.422887
R-HSA-2565942	Regulation of PLK1 Activity at G2/M Transition	11	-0.482868	-1.22055	0.422887
R-HSA-927802	Nonsense-Mediated Decay (NMD)	66	-0.289754	-1.13268	0.422887
R-HSA-975956	Nonsense Mediated Decay (NMD) independent of the Exon Junction Complex (EJC)	66	-0.289754	-1.13268	0.422887
R-HSA-975957	Nonsense Mediated Decay (NMD) enhanced by the Exon Junction Complex (EJC)	66	-0.289754	-1.13268	0.422887
R-HSA-69278	Cell Cycle, Mitotic	37	0.388895	1.17829	0.422887
R-HSA-6791226	Major pathway of rRNA processing in the nucleolus and cytosol	66	-0.289371	-1.13118	0.422887
R-HSA-8868773	rRNA processing in the nucleus and cytosol	66	-0.289371	-1.13118	0.422887
R-HSA-9010553	Regulation of expression of SLITs and ROBOs	68	-0.287728	-1.13281	0.425342
R-HSA-168256	Immune System	105	0.316522	1.13629	0.425342
R-HSA-1236974	ER-Phagosome pathway	10	0.539557	1.21416	0.426512
R-HSA-376176	Signaling by ROBO receptors	71	-0.283489	-1.12323	0.427186
R-HSA-114608	Platelet degranulation	12	-0.459179	-1.18768	0.428239
R-HSA-76005	Response to elevated platelet cytosolic Ca2+	12	-0.459179	-1.18768	0.428239
R-HSA-168249	Innate Immune System	66	0.340137	1.14169	0.436872
R-HSA-195258	RHO GTPase Effectors	50	-0.303806	-1.11865	0.436872
R-HSA-901042	Calnexin/calreticulin cycle	10	-0.482819	-1.18822	0.444383
R-HSA-532668	N-glycan trimming in the ER and Calnexin/Calreticulin cycle	12	-0.449821	-1.16348	0.453443
R-HSA-74160	Gene expression (Transcription)	51	0.352432	1.13302	0.453443
R-HSA-72706	GTP hydrolysis and joining of the 60S ribosomal subunit	66	-0.281139	-1.099	0.453443
R-HSA-1474290	Collagen formation	21	-0.377652	-1.13473	0.453443
R-HSA-72649	Translation initiation complex formation	31	-0.337347	-1.11415	0.4562
R-HSA-72662	Activation of the mRNA upon binding of the cap-binding complex and eIFs, and subsequent binding to 43S	31	-0.337347	-1.11415	0.4562
R-HSA-192823	Viral mRNA Translation	65	-0.278153	-1.08296	0.4562
R-HSA-2408522	Selenoamino acid metabolism	65	-0.278153	-1.08296	0.4562
R-HSA-2408557	Selenocysteine synthesis	65	-0.278153	-1.08296	0.4562
R-HSA-72689	Formation of a pool of free 40S subunits	65	-0.278153	-1.08296	0.4562
R-HSA-72764	Eukaryotic Translation Termination	65	-0.278153	-1.08296	0.4562
R-HSA-381426	Regulation of Insulin-like Growth Factor (IGF) transport and uptake by Insulin-like Growth Factor Binding Proteins (IGFBPs)	13	0.47297	1.13883	0.474408
R-HSA-8957275	Post-translational protein phosphorylation	13	0.47297	1.13883	0.474408
R-HSA-72766	Translation	90	-0.259053	-1.07296	0.474833
