# Supplementary material for: Exploring the Impact of PARK2 Mutations on the Total and Mitochondrial Proteome of Human Skin Fibroblasts
Source: Front Cell Dev Biol. 2020 Jun 11;8:423. doi: 10.3389/fcell.2020.00423 (PMC7300190; doi:10.3389/fcell.2020.00423)
Supplement: Supplementary file 7 [file Table_7.xlsx]

## Sheet: Supplementary table 7
Supplementary table 7. Summary of all identified enriched pathways in the total fractions using the GSEA approach
ID	Description	setSize	enrichmentScore	NES	p.adjust
R-HSA-186797	Signaling by PDGF	10	-0.856801	-1.97242	0.125726
R-HSA-6806834	Signaling by MET	18	-0.706984	-1.88605	0.424904
R-HSA-2672351	Stimuli-sensing channels	10	0.768115	1.66056	0.424904
R-HSA-8875878	MET promotes cell motility	11	-0.770513	-1.81819	0.424904
R-HSA-3108232	SUMO E3 ligases SUMOylate target proteins	11	-0.767122	-1.81019	0.424904
R-HSA-376176	Signaling by ROBO receptors	117	0.410734	1.48034	0.424904
R-HSA-8953854	Metabolism of RNA	165	0.37283	1.40382	0.424904
R-HSA-2990846	SUMOylation	12	-0.723661	-1.74228	0.424904
R-HSA-112315	Transmission across Chemical Synapses	32	-0.539709	-1.64611	0.424904
R-HSA-9010553	Regulation of expression of SLITs and ROBOs	110	0.401053	1.43231	0.424904
R-HSA-72706	GTP hydrolysis and joining of the 60S ribosomal subunit	92	0.417693	1.45654	0.424904
R-HSA-156827	L13a-mediated translational silencing of Ceruloplasmin expression	93	0.414739	1.44756	0.424904
R-HSA-72613	Eukaryotic Translation Initiation	93	0.414739	1.44756	0.424904
R-HSA-72737	Cap-dependent Translation Initiation	93	0.414739	1.44756	0.424904
R-HSA-112314	Neurotransmitter receptors and postsynaptic signal transmission	24	-0.572375	-1.62181	0.424904
R-HSA-112316	Neuronal System	34	-0.511994	-1.58109	0.424904
R-HSA-68877	Mitotic Prometaphase	43	-0.467597	-1.52032	0.424904
R-HSA-72312	rRNA processing	84	0.418638	1.44169	0.424904
R-HSA-72689	Formation of a pool of free 40S subunits	85	0.413841	1.42753	0.424904
R-HSA-936440	Negative regulators of DDX58/IFIH1 signaling	11	0.693312	1.53532	0.424904
R-HSA-8876198	RAB GEFs exchange GTP for GDP on RABs	24	0.567566	1.53003	0.424904
R-HSA-418597	G alpha (z) signalling events	11	-0.701313	-1.6549	0.424904
R-HSA-156902	Peptide chain elongation	83	0.41365	1.4213	0.424904
R-HSA-977443	GABA receptor activation	10	-0.709738	-1.63387	0.424904
R-HSA-977444	GABA B receptor activation	10	-0.709738	-1.63387	0.424904
R-HSA-991365	Activation of GABAB receptors	10	-0.709738	-1.63387	0.424904
R-HSA-1799339	SRP-dependent cotranslational protein targeting to membrane	93	0.404426	1.41156	0.424904
R-HSA-6791226	Major pathway of rRNA processing in the nucleolus and cytosol	83	0.41244	1.41715	0.424904
R-HSA-8868773	rRNA processing in the nucleus and cytosol	83	0.41244	1.41715	0.424904
R-HSA-418555	G alpha (s) signalling events	12	-0.668003	-1.60827	0.444241
R-HSA-381426	Regulation of Insulin-like Growth Factor (IGF) transport and uptake by Insulin-like Growth Factor Binding Proteins (IGFBPs)	13	-0.655015	-1.60652	0.444241
R-HSA-8957275	Post-translational protein phosphorylation	13	-0.655015	-1.60652	0.444241
R-HSA-192823	Viral mRNA Translation	81	0.409562	1.40187	0.444241
R-HSA-2408557	Selenocysteine synthesis	82	0.407991	1.39814	0.444241
R-HSA-156842	Eukaryotic Translation Elongation	87	0.399503	1.38444	0.458566
R-HSA-1428517	The citric acid (TCA) cycle and respiratory electron transport	25	0.543974	1.47664	0.476971
R-HSA-3371556	Cellular response to heat stress	27	-0.51558	-1.50807	0.487538
R-HSA-927802	Nonsense-Mediated Decay (NMD)	87	0.394726	1.36789	0.487538
R-HSA-975957	Nonsense Mediated Decay (NMD) enhanced by the Exon Junction Complex (EJC)	87	0.394726	1.36789	0.487538
R-HSA-2408522	Selenoamino acid metabolism	91	0.389739	1.35811	0.491631
